# Supplementary material for: Histone Acetylation Differentially Modulates CTCF-CTCF Loops and Intra-TAD Interactions
Source: Nat Commun. 2026 Jul 20;17:6676. doi: 10.1038/s41467-026-75818-8 (PMC13385825; doi:10.1038/s41467-026-75818-8)
Supplement: Supplementary file 4 — Source Data [file 41467_2026_75818_MOESM4_ESM.zip › 641221_2_data_set_12720974_ty7f9b.xlsx]

## Sheet: Fig 1
Fig. 1b-chr14				Fig. 1c				Fig. 1d			Fig. 1f			Fig. 1g			Fig. 1h-scaling			Fig. 1h-derivative			Fig. 1k				Fig.1k		Fig.1l		Fig. 1n				Fig. 1o		Fig. 1p			Fig. 1q				Fig. 1r
start	end	DMSO	TSA	DMSO	density	TSA	density		AA	BB	position (chr14)	DMSO	TSA	distance_kbp	DMSO	TSA	Distance(log10)	DMSO	TSA	Distance(log10)	DMSO	TSA	Bin	DMSO	TSA	TSA/DMSO	Bin	FoldChange	DMSO	TSA	DMSO-withcohesin	TSA-withcohesin	DMSO-Nocohesin	TSA-NOcohesin	Distance(log10)	Fold Change	log_s_bp	DMSO	TSA	Bin	DMSO	TSA	TSA/DMSO	DMSO	TSA
18000000	18100000			-1.99759	0.00288549	-1.99487	0.00344514	DMSO	2.86166	3.37787	29010000	-0.257121	-0.200244	-500	-4.93251	-5.0092	4.30103	-1.93476	-2.04216	4.30103			0.5	1.27753	1.2025	0.941268	0.5	0.941268	1.54154	1.26549	1.20414	0.734847	1.49657	0.731182	4.47712	0.930866	4.30103			0.5	1.18802	1.1985	1.00882	0.951908	0
18100000	18200000			-1.97498	0.00295082	-1.97212	0.00329441	TSA	2.72415	3.36007	29030000	-0.408462	-0.361745	-490	-5.03135	-5.01108	4.47712	-2.06165	-2.17581	4.47712	-0.758155	-0.800959	1.5	1.33555	1.23684	0.926088	1.5	0.926088	1.0069	1.29526	0.692041	0.307136	0.212996	0.25071	4.60206	0.91418	4.47712	-0.820319	-0.863465	1.5	1.29965	1.22539	0.942861	0.357166	0.186644
18200000	18300000			-1.95238	0.00285737	-1.94938	0.00333315				29050000	-0.566932	-0.572659	-480	-5.02101	-5.01466	4.60206	-2.1597	-2.2796	4.60206	-0.776099	-0.822275	2.5	1.41475	1.30474	0.922239	2.5	0.922239	1.50973	1.1504	1.02998	0.556926	0.693772	0.507713	4.69897	0.890216	4.60206	-0.834322	-0.885132	2.5	1.40052	1.30711	0.933304	0.647737	0.607189
18300000	18400000			-1.92978	0.0030503	-1.92663	0.00365609				29070000	-0.677141	-0.728637	-470	-4.85542	-5.07191	4.69897	-2.23426	-2.35865	4.69897	-0.756154	-0.802031	3.5	1.62791	1.48924	0.914813	3.5	0.914813	1.04113	1.0579	0.55879	0.46719	0.760404	0.562771	4.77815	0.865243	4.69897	-0.798684	-0.858101	3.5	1.61838	1.55157	0.958717	0.470116	0.268618
18400000	18500000			-1.90718	0.00355335	-1.90389	0.00408589				29090000	-0.830992	-0.870701	-460	-4.86536	-5.06723	4.77815	-2.29328	-2.42127	4.77815	-0.732887	-0.77786	4.5	2.05211	1.90595	0.928776	4.5	0.928776	0.547126	0.713893	0.713	0.848826	0.805701	0.849431	4.8451	0.842263	4.77815	-0.768092	-0.815692	4.5	2.09509	1.91574	0.914397	0.885967	0.74516
18500000	18600000			-1.88457	0.0038675	-1.88114	0.00459011				29110000	-1.15914	-1.00032	-450	-4.95681	-5.02422	4.8451	-2.34164	-2.47261	4.8451	-0.711342	-0.755408	5.5	2.96519	2.72249	0.918149	5.5	0.918149	1.63901	1.7952	1.10138	1.3036	1.56109	1.68123	4.90309	0.819646	4.8451	-0.74853	-0.7723	5.5	3.879	3.5238	0.90843	0.545669	0.431556
18600000	18700000			-1.86197	0.00372661	-1.85839	0.00517675				29130000	-1.09918	-0.879824	-440	-4.96677	-5.02894	4.90309	-2.38234	-2.51585	4.90309	-0.69313	-0.735744	6.5	1.96547	1.86506	0.94891	6.5	0.94891	1.30119	1.4995	1.14856	0.869555	0.679424	0.655504	4.95424	0.796786	4.90309	-0.731865	-0.748929	6.5	1.98399	1.81839	0.916532	0.61082	0.41106
18700000	18800000			-1.83937	0.00351549	-1.83565	0.00592124				29150000	-1.22632	-0.81618	-430	-5.03125	-5.06044	4.95424	-2.4174	-2.55304	4.95424	-0.679176	-0.718733	7.5	1.4021	1.31794	0.939975	7.5	0.939975	1.08488	1.04051	0.531551	0.35217	0.59743	0.308356	5	0.77509	4.95424	-0.716225	-0.745008	7.5	1.44575	1.25751	0.869802	0.573878	0.446982
18800000	18900000			-1.81677	0.00361028	-1.8129	0.00705053				29170000	-1.1392	-0.965821	-420	-5.04171	-5.07119	5	-2.44822	-2.58558	5	-0.66942	-0.704044	8.5	1.23276	1.14877	0.931868	8.5	0.931868	1.20456	1.2131	1.02825	0.700019	0.574422	0.460125	5.04139	0.75613	5	-0.703868	-0.745556	8.5	1.22602	1.08398	0.884147	0.542398	0.479642
18900000	19000000			-1.79416	0.00398882	-1.79015	0.00846039				29190000	-1.07163	-0.941598	-410	-5.09051	-5.12137	5.04139	-2.47578	-2.61446	5.04139	-0.663475	-0.691938	9.5	1.09251	1.05626	0.966819	9.5	0.966819	1.10266	0.98143	1.25692	0.813527	0.633055	0.635893	5.07918	0.740337	5.04139	-0.696081	-0.741637	9.5	1.08979	1.04599	0.959813	0.552432	0.293375
19000000	19100000			-1.77156	0.00460619	-1.76741	0.0097021				29210000	-1.0002	-0.833712	-400	-5.08974	-5.10713	5.07918	-2.50077	-2.64041	5.07918	-0.660933	-0.682787	10.5	1.04168	0.994111	0.954338	10.5	0.954338	1.27388	1.1495	0.735174	0.349447	0.746095	0.332563	5.11394	0.727098	5.07918	-0.692432	-0.73402	10.5	1.00453	0.91507	0.910945	0.644858	0.331502
19100000	19200000			-1.74896	0.00539477	-1.74466	0.0108385				29230000	-0.739907	-0.72622	-390	-5.08695	-5.05537	5.11394	-2.52373	-2.66402	5.11394	-0.661363	-0.676643							1.06794	1.0131	1.34876	0.637804	0.678405	0.345711	5.14613	0.71548	5.11394	-0.691911	-0.727321					0.466179	0.419823
19200000	19300000			-1.72636	0.00610174	-1.72192	0.0124835				29250000	-0.456453	-0.370435	-380	-5.0728	-5.08044	5.14613	-2.54504	-2.68572	5.14613	-0.664316	-0.673287							1.35566	1.41209	0.966849	0.439164	0.489888	0.329821	5.17609	0.704777	5.14613	-0.693752	-0.725097					0.946328	0.379854
19300000	19400000			-1.70375	0.0066469	-1.69917	0.0147197				29270000	-0.137365	-0.107674	-370	-5.03142	-5.15372	5.17609	-2.56501	-2.70587	5.17609	-0.669317	-0.672374							1.42363	1.11	0.74487	0.511863	0.556909	0.475069	5.20412	0.694695	5.17609	-0.697543	-0.728227					0.84079	0.463154
19400000	19500000			-1.68115	0.00726832	-1.67642	0.0168643				29290000	0.0792073	-0.00602199	-360	-5.00545	-5.14996	5.20412	-2.58385	-2.72471	5.20412	-0.675885	-0.673506							1.2484	1.00625	0.7619	0.379574	0.405128	0.209138	5.23045	0.685262	5.20412	-0.703067	-0.735427					0.674615	0.314473
19500000	19600000			-1.65855	0.00827169	-1.65368	0.0185965				29310000	0.183538	0.118484	-350	-4.9431	-5.14094	5.23045	-2.60173	-2.74247	5.23045	-0.683632	-0.676331							1.53504	1.3645	0.716212	0.395179	0.604242	0.318545	5.25527	0.676653	5.23045	-0.71021	-0.744524					0.724363	0.481263
19600000	19700000			-1.63595	0.00978786	-1.63093	0.0205724				29330000	0.238245	0.231791	-340	-4.91382	-5.12467	5.25527	-2.6188	-2.75931	5.25527	-0.692262	-0.680536							1.23006	0.96442	1.29691	0.462255	1.06386	0.407705	5.27875	0.669051	5.25527	-0.718855	-0.753464					0.694724	0.29419
19700000	19800000			-1.61334	0.0115737	-1.60818	0.0235905				29350000	0.350297	0.393491	-330	-4.85527	-5.09212	5.27875	-2.63516	-2.77534	5.27875	-0.701528	-0.685812							1.00213	0.727873	0.682545	0.470551	0.659111	0.433965	5.30103	0.662563	5.27875	-0.728808	-0.760816					0.986546	0.676295
19800000	19900000			-1.59074	0.0132488	-1.58544	0.0276559				29370000	0.335933	0.390481	-320	-4.87371	-5.07657	5.30103	-2.65089	-2.79068	5.30103	-0.711271	-0.691922							1.4967	0.897966	0.127212	0.109244	0.105826	0.111222	5.32222	0.657209	5.30103	-0.739853	-0.765973					0.502764	0.35764
19900000	20000000			-1.56814	0.0149076	-1.56269	0.0320753				29390000	0.312407	0.386179	-310	-4.90478	-5.05036	5.32222	-2.66607	-2.80541	5.32222	-0.721385	-0.69868							1.41552	1.42025	0.923875	0.783713	0.736291	1.07426	5.34242	0.652922	5.32222	-0.751749	-0.768998					0.820528	0.455342
20000000	20100000			-1.54554	0.0170023	-1.53995	0.0358588				29410000	0.223395	0.409299	-300	-4.87579	-5.02952	5.34242	-2.68074	-2.81959	5.34242	-0.731772	-0.705922							1.00857	0.946268	0.955181	0.891943	0.535382	0.371472	5.36173	0.649584	5.34242	-0.764218	-0.770361					0.488927	0.657349
20100000	20200000			-1.52293	0.0192986	-1.5172	0.037971				29430000	0.0888554	0.29963	-290	-4.83615	-5.00139	5.36173	-2.69497	-2.83329	5.36173	-0.742359	-0.71352							1.5924	1.29579	0.964355	0.499808	0.59535	0.354441	5.38021	0.647044	5.36173	-0.777001	-0.770736					0.559077	0.590269
20200000	20300000	-1.28347	-1.45608	-1.50033	0.0208678	-1.49445	0.0383457				29450000	0.131137	0.2684	-280	-4.80677	-4.99284	5.38021	-2.70879	-2.84655	5.38021	-0.753091	-0.721386							1.36149	1.2645	0.763143	0.3091	0.448778	0.280245	5.39794	0.645145	5.38021	-0.789879	-0.770824					0.594752	0.592983
20300000	20400000	-1.33351	-1.56179	-1.47773	0.0218438	-1.47171	0.0386558				29470000	-0.0281385	0.223688	-270	-4.77199	-4.98338	5.39794	-2.72223	-2.85941	5.39794	-0.763921	-0.729446							1.17909	1.14112	0.898669	0.397578	0.687051	0.612601	5.41497	0.643735	5.39794	-0.802674	-0.771228					0.565121	0.498558
20400000	20500000	-1.37756	-1.67424	-1.45513	0.0237273	-1.44896	0.0407591				29490000	0.0496717	0.255359	-260	-4.66128	-4.902	5.41497	-2.73533	-2.8719	5.41497	-0.774794	-0.737629							1.02299	0.693232	0.185974	0.0893717	0.220222	0.247481	5.43136	0.642683	5.41497	-0.815251	-0.77239					0.774416	0.521816
20500000	20600000	-1.71422	-1.1931	-1.43252	0.0273411	-1.42621	0.0449892				29510000	0.0720358	0.326621	-250	-4.54716	-4.81834	5.43136	-2.74812	-2.88406	5.43136	-0.785674	-0.745889							1.33757	1.17947	1.39036	0.354813	0.416783	0.22815	5.44716	0.641876	5.43136	-0.827541	-0.774606					0.874839	0.349313
20600000	20700000	-1.08344	-1.04884	-1.40992	0.0320949	-1.40347	0.0507206				29530000	0.17514	0.435438	-240	-4.37155	-4.74177	5.44716	-2.76061	-2.8959	5.44716	-0.796532	-0.754187							1.51539	1.60152	1.33623	0.925172	0.941474	0.529541	5.4624	0.641229	5.44716	-0.839518	-0.778023					0.603359	0.609932
20700000	20800000	-0.433671	-0.166493	-1.38732	0.0370588	-1.38072	0.056876				29550000	0.200502	0.461222	-230	-4.21546	-4.67371	5.4624	-2.77283	-2.90746	5.4624	-0.807326	-0.762471							1.24043	1.0839	1.308	0.890185	1.0301	0.580359	5.47712	0.640681	5.4624	-0.851173	-0.782649					0.661091	0.582329
20800000	20900000	0.164685	0.416404	-1.36472	0.0415371	-1.35798	0.0616627				29570000	0.216262	0.385954	-220	-3.97217	-4.56109	5.47712	-2.7848	-2.91874	5.47712	-0.818037	-0.77071							1.26426	1.48319	0.981585	0.64215	0.883917	0.41816	5.49136	0.640191	5.47712	-0.862532	-0.788419					0.915507	0.288499
20900000	21000000	-0.0197848	0.26359	-1.34211	0.0451142	-1.33523	0.0638255				29590000	0.177109	0.336079	-210	-3.78761	-4.47565	5.49136	-2.79652	-2.92978	5.49136	-0.828653	-0.778879							1.30688	1.40788	1.0244	0.614705	0.518628	0.311728	5.50515	0.639737	5.49136	-0.873637	-0.79521					0.735964	0.198263
21000000	21100000	-0.0855945	0.0987353	-1.31951	0.0482352	-1.31248	0.0643233				29610000	0.219736	0.366763	-200	-3.59487	-4.36632	5.50515	-2.80802	-2.94057	5.50515	-0.83915	-0.78694							1.4058	1.65788	0.723245	0.458566	0.597803	0.459386	5.51851	0.639312	5.50515	-0.884512	-0.802852					0.664349	0.404511
21100000	21200000	-0.137473	0.228507	-1.29691	0.0523943	-1.28974	0.0655414				29630000	0.128762	0.368331	-190	-3.47053	-4.29579	5.51851	-2.8193	-2.95114	5.51851	-0.849528	-0.794878							1.20699	0.945716	1.38708	0.925176	0.834543	0.450272	5.53148	0.638922	5.51851	-0.8952	-0.811182					0.650052	0.465884
21200000	21300000	-0.414881	-0.233415	-1.27431	0.0581119	-1.26699	0.0686851				29650000	0.218641	0.351183	-180	-3.27055	-4.07851	5.53148	-2.83038	-2.9615	5.53148	-0.859797	-0.802688							1.17054	1.09972	0.888932	0.421237	0.463826	0.257508	5.54407	0.63858	5.53148	-0.905742	-0.820051					0.6174	0.277738
21300000	21400000	-0.274904	-0.0661109	-1.2517	0.063404	-1.24424	0.0730761				29670000	0.218613	0.293667	-170	-3.16147	-3.95999	5.54407	-2.84127	-2.97165	5.54407	-0.869942	-0.810344							0.949836	1.00577	0.94397	0.434898	0.538383	0.356554	5.5563	0.638303	5.54407	-0.916146	-0.829298					0.651842	0.309971
21400000	21500000	0.26515	0.176317	-1.2291	0.0662497	-1.2215	0.0786493				29690000	0.238296	0.310267	-160	-3.11113	-3.80671	5.5563	-2.85197	-2.98161	5.5563	-0.879975	-0.817846							1.2762	1.42669	0.938199	0.452788	0.421069	0.232329	5.5682	0.638115	5.5563	-0.926435	-0.838808					0.816206	0.477586
21500000	21600000	0.310523	0.454821	-1.2065	0.0676719	-1.19875	0.0872184				29710000	0.245883	0.288811	-150	-3.08812	-3.73664	5.5682	-2.8625	-2.99138	5.5682	-0.88991	-0.825203							1.26301	1.04287	1.02918	0.475421	0.622276	0.332903	5.57978	0.638037	5.5682	-0.936632	-0.848494					0.725194	0.390273
21600000	21700000	0.347317	0.27582	-1.1839	0.0709398	-1.176	0.0994609				29730000	0.324763	0.389326	-140	-3.07378	-3.77293	5.57978	-2.87287	-3.00098	5.57978	-0.899736	-0.832402							0.977199	0.937245	1.32552	0.631789	0.893608	0.531223	5.59106	0.638092	5.57978	-0.946729	-0.858263					0.640359	0.354323
21700000	21800000	0.702782	0.578052	-1.16129	0.0781459	-1.15326	0.112583				29750000	0.308755	0.382931	-130	-3.06835	-3.78666	5.59106	-2.88307	-3.01041	5.59106	-0.909467	-0.839456							1.16895	0.977308	0.964874	0.3634	0.453308	0.201674	5.60206	0.638301	5.59106	-0.95674	-0.868071					0.8531	0.299187
21800000	21900000	0.50919	0.529641	-1.13869	0.087829	-1.13051	0.122899				29770000	0.295679	0.439187	-120	-3.2356	-4.103	5.60206	-2.89312	-3.01968	5.60206	-0.919116	-0.846383							1.43718	1.59386	0.804232	0.505377	0.436688	0.377895	5.61278	0.638682	5.60206	-0.966679	-0.877888					0.939149	0.651587
21900000	22000000	0.352593	0.392005	-1.11609	0.0966396	-1.10777	0.129531				29790000	0.337628	0.471955	-110	-3.28706	-4.20034	5.61278	-2.90303	-3.02879	5.61278	-0.928684	-0.85319							1.43436	1.53975	0.704045	0.415681	0.583407	0.395891	5.62325	0.639249	5.61278	-0.976549	-0.887686					0.492852	0.256373
22000000	22100000	-0.141078	-0.0517877	-1.09349	0.103414	-1.08502	0.134626				29810000	0.357094	0.469184	-100	-4.23649	-4.94668	5.62325	-2.9128	-3.03776	5.62325	-0.938167	-0.859883							1.37964	1.29586	1.11082	0.351917	0.477902	0.160707	5.63347	0.640015	5.62325	-0.986348	-0.897443					0.733309	0.580478
22100000	22200000	-0.602588	-0.579829	-1.07088	0.109701	-1.06227	0.140885				29830000	0.342281	0.507892	-90	-4.46805	-5.12872	5.63347	-2.92244	-3.04658	5.63347	-0.949896	-0.8681							1.28317	1.04337	0.329913	0.375741	0.38032	0.265455	5.64345	0.641093	5.63347	-0.998502	-0.909558					0.737433	0.375504
22200000	22300000	-0.585102	-0.850926	-1.04828	0.117553	-1.03953	0.149702				29850000	0.166857	0.465162	-80	-6.02585	-6.27395	5.64345	-2.93199	-3.05529	5.64345	-0.956801	-0.872924							1.08684	0.933842	1.38796	0.533146	0.776816	0.457152	5.65321	0.642175	5.64345	-1.00566	-0.916699					0.731543	0.611089
22300000	22400000	-0.694484	-0.85849	-1.02568	0.128249	-1.01678	0.160786				29870000	0.152971	0.42305	-70	-6.31568	-6.48702	5.65321	-2.94133	-3.06381	5.65321	-0.966117	-0.879408							1.05023	0.850337	1.2838	0.4432	0.510529	0.304958	5.66276	0.643684	5.65321	-1.01538	-0.926352					0.741567	0.726121
22400000	22500000	-0.72269	-1.08067	-1.00308	0.140952	-0.994035	0.172847				29890000	0.0243015	0.30729	-60	-7.86939	-7.50236	5.66276	-2.95064	-3.07227	5.66276	-0.975229	-0.885748							1.19947	0.989097	0.943825	0.49116	0.602845	0.425422	5.6721	0.645191	5.66276	-1.02488	-0.935794					0.457964	0.194463
22500000	22600000	-0.741302	-0.997181	-0.980474	0.153213	-0.971288	0.185033				29910000	-0.120162	0.0806811	-50	-8.07656	-7.63773	5.6721	-2.95974	-3.08054	5.6721	-0.984388	-0.89213							1.43251	1.14868	0.991186	0.465007	0.446836	0.370882	5.68124	0.64712	5.6721	-1.03452	-0.945264					0.683116	0.215654
22600000	22700000	-0.485555	-0.999676	-0.957872	0.164153	-0.948542	0.19713				29930000	-0.246663	-0.191019	-40	-8.91537	-8.18496	5.68124	-2.96883	-3.08876	5.68124	-0.993353	-0.898378							1.43309	1.58214	0.879419	0.331196	0.529204	0.35994	5.6902	0.649043	5.68124	-1.04394	-0.954535					0.586604	0.526193
22700000	22800000	-0.25979	-0.679789	-0.93527	0.175376	-0.925796	0.208428				29950000	-0.415439	-0.369035	-30	-8.98676	-8.23153	5.6902	-2.97772	-3.0968	5.6902	-1.00234	-0.904683							0.589645	0.76103	0.724207	0.5113	0.517583	0.401415	5.69897	0.651364	5.6902	-1.05349	-0.96375					0.786237	0.325452
22800000	22900000	-0.275974	-0.482849	-0.912667	0.188652	-0.90305	0.218177				29970000	-0.57024	-0.49231	-20	-9.38524	-8.46873	5.69897	-2.98659	-3.10479	5.69897	-1.01114	-0.910862							0.925512	0.803192	0.640917	0.356585	0.520609	0.348874	5.70757	0.653675	5.69897	-1.06284	-0.972778					0.443009	0.271792
22900000	23000000	-0.0315255	-0.352744	-0.890065	0.204025	-0.880303	0.226743				29990000	-0.798063	-0.660248	-10	-9.4015	-8.47841	5.70757	-2.99529	-3.11263	5.70757	-1.01993	-0.917102							1.48566	1.23396	0.565894	0.333281	0.307314	0.147133	5.716	0.656345	5.70757	-1.07228	-0.98165					0.690154	0.113975
23000000	23100000	-0.0800437	0.0772931	-0.867462	0.219338	-0.857557	0.235563				30010000	-0.84846	-0.735566	0	-8.98446	-8.22884	5.716	-3.00396	-3.12041	5.716	-1.02855	-0.923222							1.22789	1.00776	0.821551	0.416884	0.433328	0.293476	5.72428	0.659002	5.716	-1.08154	-0.99035					0.517615	0.24596
23100000	23200000	-0.0382474	0.0153961	-0.84486	0.231874	-0.834811	0.24672				30030000	-0.627296	-0.66108	10	-8.95211	-8.20231	5.72428	-3.01247	-3.12805	5.72428	-1.03715	-0.929415							1.32748	1.098	0.869057	0.610296	0.640229	0.458286	5.73239	0.66197	5.72428	-1.09087	-0.998812					0.464321	0.267083
23200000	23300000	0.176573	0.0306028	-0.822257	0.242426	-0.812064	0.261287				30050000	-0.418328	-0.584019	20	-8.15948	-7.55239	5.73239	-3.02096	-3.13564	5.73239	-1.04559	-0.935492							0.986616	0.757936	1.14402	0.552161	1.0912	0.496991	5.74036	0.664924	5.73239	-1.10003	-1.00712					0.548667	0.605455
23300000	23400000	0.458387	0.382523	-0.799655	0.256802	-0.789318	0.278462				30070000	-0.231926	-0.431342	30	-8.01733	-7.45535	5.74036	-3.02929	-3.1431	5.74036	-1.05398	-0.941627							0.891181	0.491766	1.06038	0.74933	0.581201	0.455904	5.74819	0.668136	5.74036	-1.10923	-1.01509					0.499512	0.519746
23400000	23500000	0.652715	0.600976	-0.777052	0.27982	-0.766572	0.297985				30090000	-0.118541	-0.316297	40	-6.34713	-6.31515	5.74819	-3.0376	-3.15051	5.74819	-1.06221	-0.947652							0.89928	0.731745	1.00036	0.713779	0.827305	0.357986	5.75587	0.671333	5.74819	-1.11825	-1.02292					0.793443	0.735476
23500000	23600000	0.531018	0.470798	-0.75445	0.308793	-0.743826	0.319862				30110000	-0.093218	-0.11064	50	-6.1303	-6.17045	5.75587	-3.04577	-3.1578	5.75587	-1.07037	-0.953714							0.608755	0.611697	0.542779	0.412863	0.492245	0.35055	5.76343	0.674736	5.75587	-1.12727	-1.03036					0.788999	0.463595
23600000	23700000	0.322051	0.472765	-0.731847	0.336888	-0.721079	0.340533				30130000	0.0456714	-0.00988423	60	-4.50408	-5.08521	5.76343	-3.05391	-3.16505	5.76343	-1.07839	-0.959672							1.16631	1.48933	0.818429	0.366033	0.486646	0.254922	5.77085	0.678125	5.76343	-1.13613	-1.03767					0.876127	0.535748
23700000	23800000	0.477178	0.600623	-0.709245	0.360174	-0.698333	0.354536				30150000	0.115244	0.133963	70	-4.29928	-4.93247	5.77085	-3.06192	-3.17217	5.77085	-1.08633	-0.965664							1.10863	1.23057	0.787763	0.502189	0.492455	0.227415	5.77815	0.681671	5.77085	-1.14495	-1.04457					0.693363	0.409178
23800000	23900000	0.134831	0.0684857	-0.686642	0.379068	-0.675587	0.361161				30170000	0.192143	0.325166	80	-3.19847	-4.11149	5.77815	-3.06991	-3.17926	5.77815	-1.09414	-0.971555							1.24579	1.22699	0.985669	0.330477	0.462381	0.325165	5.78533	0.685203	5.77815	-1.15362	-1.05135					0.755886	0.208343
23900000	24000000	0.0766108	0.0939714	-0.66404	0.396876	-0.652841	0.366727				30190000	0.229174	0.414159	90	-3.17356	-4.04279	5.78533	-3.07776	-3.18624	5.78533	-1.10184	-0.977453							1.05439	0.867001	1.02337	0.407934	0.420125	0.355873	5.79239	0.68885	5.78533	-1.1622	-1.05771					0.57784	0.309879
24000000	24100000	-0.00576064	0.0538522	-0.641438	0.417255	-0.630094	0.379253				30210000	0.3312	0.53492	100	-3.07144	-3.76112	5.79239	-3.0856	-3.19318	5.79239	-1.10942	-0.983256							1.1235	0.921924	0.85457	0.538559	0.85308	0.883722	5.79934	0.692483	5.79239	-1.17065	-1.06396					0.831997	0.304597
24100000	24200000	-0.606621	-0.738074	-0.618835	0.440514	-0.607348	0.400352				30230000	0.426026	0.556699	110	-3.04898	-3.75014	5.79934	-3.09331	-3.20001	5.79934	-1.11691	-0.989056							1.20806	0.975125	1.01319	0.880448	0.747007	0.785385	5.80618	0.696196	5.79934	-1.17899	-1.06982					0.618384	0.463462
24200000	24300000	-0.521969	-0.620656	-0.596233	0.46252	-0.584602	0.42391				30250000	0.448443	0.537745	120	-2.97599	-3.71444	5.80618	-3.10099	-3.20682	5.80618	-1.12427	-0.994764							1.14637	0.857137	0.929781	0.415027	0.434563	0.385945	5.81291	0.699895	5.80618	-1.18719	-1.07559					0.690102	0.574994
24300000	24400000	-0.239801	-0.364756	-0.57363	0.479029	-0.561855	0.444016				30270000	0.511337	0.486605	130	-3.03863	-3.76686	5.81291	-3.10856	-3.21352	5.81291	-1.13153	-1.00045							1.1744	0.979287	0.716024	0.388043	0.71892	0.241536	5.81954	0.703647	5.81291	-1.19526	-1.081					0.764913	0.576971
24400000	24500000	-0.018182	0.0438287	-0.551028	0.492459	-0.539109	0.459755				30290000	0.497168	0.448389	140	-3.20417	-3.90539	5.81954	-3.11611	-3.22019	5.81954	-1.13868	-1.00606							1.39313	1.02079	0.992624	0.372577	0.551056	0.312418	5.82607	0.707385	5.81954	-1.2032	-1.08633					0.523437	0.420113
24500000	24600000	0.224767	0.527035	-0.528425	0.510603	-0.516363	0.470792				30310000	0.479298	0.362604	150	-3.30185	-3.99255	5.82607	-3.12355	-3.22676	5.82607	-1.14572	-1.01163							1.06366	0.935894	0.838062	0.221038	0.712733	0.221825	5.83251	0.711157	5.82607	-1.21098	-1.09136					0.55289	0.381186
24600000	24700000	0.599086	0.515783	-0.505823	0.535608	-0.493617	0.475318				30330000	0.401909	0.287617	160	-3.51554	-4.18322	5.83251	-3.13097	-3.2333	5.83251	-1.15265	-1.01712							1.42008	1.47688	0.893595	0.617434	0.610702	0.335899	5.83885	0.714915	5.83251	-1.21865	-1.09632					0.55174	0.528236
24700000	24800000	0.283348	0.494864	-0.48322	0.560387	-0.47087	0.474052				30350000	0.284368	0.192003	170	-3.62648	-4.2723	5.83885	-3.13828	-3.23975	5.83885	-1.15949	-1.02257							1.15101	0.9568	0.621859	0.418501	0.676615	0.394952	5.8451	0.718693	5.83885	-1.22615	-1.10106					0.58146	0.549718
24800000	24900000	0.00647973	0.292542	-0.460618	0.57848	-0.448124	0.470461				30370000	0.196588	0.0912911	180	-3.82985	-4.43562	5.8451	-3.14556	-3.24617	5.8451	-1.16623	-1.02795							1.06365	0.752404	1.3889	0.937557	0.850285	0.694244	5.85126	0.722459	5.8451	-1.23354	-1.10573					0.745038	0.406188
24900000	25000000	-0.479599	-0.434723	-0.438015	0.590476	-0.425378	0.467153				30390000	-0.0531229	-0.140195	190	-3.9532	-4.53973	5.85126	-3.15275	-3.25251	5.85126	-1.17288	-1.03328							1.11202	0.753971	0.707666	0.363911	0.453118	0.301467	5.85733	0.726236	5.85126	-1.24075	-1.11023					0.866825	0.453659
25000000	25100000	-1.33876	-0.869367	-0.415413	0.600778	-0.402632	0.465461				30410000	-0.0716808	-0.236936	200	-4.14439	-4.7011	5.85733	-3.15991	-3.25881	5.85733	-1.17942	-1.03853							1.36274	1.15796	1.25767	0.448703	0.647289	0.513837	5.86332	0.730001	5.85733	-1.24786	-1.11468					0.726225	0.394133
25100000	25200000	-1.32914	-1.29466	-0.39281	0.611157	-0.379885	0.466477				30430000	-0.10457	-0.217981	210	-4.27286	-4.77505	5.86332	-3.16698	-3.26504	5.86332	-1.18588	-1.04374							1.63068	1.74456	1.1579	0.496888	0.720969	0.182924	5.86923	0.733776	5.86332	-1.25479	-1.11903					0.868729	0.535606
25200000	25300000	-1.43209	-1.11734	-0.370208	0.617939	-0.357139	0.470233				30450000	-0.0560107	-0.312214	220	-4.44221	-4.87254	5.86923	-3.17402	-3.27123	5.86923	-1.19224	-1.04887							0.868115	0.76837	0.829548	0.433818	0.387157	0.282555	5.87506	0.737538	5.86923	-1.26161	-1.12332					0.672717	0.636946
25300000	25400000	-1.50624	-1.55864	-0.347606	0.618734	-0.334393	0.475476				30470000	-0.17758	-0.229658	230	-4.5837	-4.93774	5.87506	-3.18097	-3.27735	5.87506	-1.19853	-1.05395							1.37851	1.25411	0.871196	0.506402	0.49931	0.291093	5.88081	0.741311	5.87506	-1.26826	-1.12758					0.544848	0.205872
25400000	25500000	-1.5834	-1.41159	-0.325003	0.617837	-0.311646	0.48099				30490000	-0.125699	-0.19091	240	-4.74287	-5.01109	5.88081	-3.1879	-3.28344	5.88081	-1.20472	-1.05897							1.35259	1.40237	0.64872	0.336408	0.470574	0.288412	5.88649	0.745072	5.88081	-1.27482	-1.13178					0.667683	0.129345
25500000	25600000	-1.32377	-1.4384	-0.302401	0.619059	-0.2889	0.486012				30510000	-0.00408482	0.0423015	250	-4.80261	-5.01576	5.88649	-3.19474	-3.28945	5.88649	-1.21083	-1.06392							1.17657	0.89435	1.25234	0.834208	0.822452	0.651118	5.89209	0.748847	5.88649	-1.28119	-1.13599					0.876632	0.613043
25600000	25700000	-1.06478	-1.69855	-0.279798	0.620608	-0.266154	0.490422				30530000	0.0967336	0.095143	260	-4.86005	-5.02026	5.89209	-3.20156	-3.29544	5.89209	-1.21686	-1.0688							1.09952	1.17689	0.751429	0.415268	0.487737	0.330985	5.89763	0.75261	5.89209	-1.28748	-1.14014					0.714072	0.504632
25700000	25800000	-1.16591	-1.58665	-0.257196	0.621426	-0.243408	0.495401				30550000	0.19183	0.160595	270	-4.91628	-5.07907	5.89763	-3.20829	-3.30135	5.89763	-1.22282	-1.07363							1.32886	1.18347	0.689284	0.49882	0.461429	0.286255	5.90309	0.756391	5.89763	-1.2936	-1.14435					0.599202	0.352739
25800000	25900000	-1.11556	-1.27226	-0.234593	0.622381	-0.220661	0.501462				30570000	0.181526	0.249605	280	-4.96247	-5.12737	5.90309	-3.21501	-3.30724	5.90309	-1.2287	-1.0784							1.35472	1.16569	1.02055	0.53527	0.57289	0.424663	5.90849	0.760161	5.90309	-1.29964	-1.1485					0.845598	0.486948
25900000	26000000	-0.864621	-1.56081	-0.211991	0.621783	-0.197915	0.505851				30590000	0.21124	0.286941	290	-4.95151	-5.1303	5.90849	-3.22163	-3.31306	5.90849	-1.2345	-1.0831							1.06467	1.04998	1.18721	0.691242	0.698772	0.530715	5.91381	0.763955	5.90849	-1.3055	-1.15273					0.651644	0.375009
26000000	26100000	-1.16438	-1.43077	-0.189388	0.618812	-0.175169	0.505622				30610000	0.15827	0.332835	300	-4.94191	-5.13051	5.91381	-3.22824	-3.31886	5.91381	-1.24023	-1.08775							1.05486	0.935796	1.04453	0.572758	0.898493	0.585062	5.91908	0.767738	5.91381	-1.31129	-1.1569					0.600088	0.429326
26100000	26200000	-1.26009	-1.30295	-0.166786	0.616065	-0.152423	0.503723				30630000	0.0168531	0.327852	310	-4.89937	-5.12672	5.91908	-3.23477	-3.32459	5.91908	-1.24587	-1.09232							1.47121	1.53219	0.932142	0.570418	0.569695	0.346045	5.92428	0.77155	5.91908	-1.31691	-1.16116					0.690947	0.607636
26200000	26300000	-1.18328	-1.298	-0.144183	0.614955	-0.129676	0.506816				30650000	-0.00158248	0.296696	320	-4.87467	-5.12501	5.92428	-3.24128	-3.33029	5.92428	-1.25145	-1.09683							0.970274	0.956214	0.800134	0.482956	0.625804	0.349094	5.92942	0.775351	5.92428	-1.32247	-1.16537					0.670277	0.38747
26300000	26400000	-1.12794	-1.12888	-0.121581	0.614201	-0.10693	0.516665				30670000	-0.119637	0.111008	330	-4.92117	-5.08179	5.92942	-3.24771	-3.33593	5.92942	-1.25696	-1.10128							1.14802	0.822549	0.791292	0.286415	0.44886	0.179157	5.9345	0.779187	5.92942	-1.32788	-1.16968					0.85247	0.432369
26400000	26500000	-1.25604	-1.047	-0.0989784	0.613161	-0.0841838	0.529784				30690000	-0.198255	0.0297373	340	-4.9425	-5.0583	5.9345	-3.25413	-3.34154	5.9345	-1.2624	-1.10568							1.34464	1.12316	0.751656	0.348619	0.604725	0.313425	5.93952	0.783012	5.9345	-1.33322	-1.17394					1.00894	0.633862
26500000	26600000	-0.927306	-0.935013	-0.076376	0.61437	-0.0614375	0.542779				30710000	-0.106042	-0.0347103	350	-4.91047	-5.09832	5.93952	-3.26046	-3.3471	5.93952	-1.26906	-1.11104							1.5405	1.35192	0.813305	0.446001	0.517781	0.352541	5.94448	0.786888	5.93952	-1.33966	-1.17938					0.653067	0.373918
26600000	26700000	-0.631971	-0.544763	-0.0537735	0.620507	-0.0386912	0.552578				30730000	-0.12274	-0.0641751	360	-4.89696	-5.11485	5.94448	-3.2668	-3.35264	5.94448	-1.27564	-1.11634							1.56884	1.09048	0.681765	0.49019	0.471425	0.342881	5.94939	0.790754	5.94448	-1.34603	-1.18476					0.58044	0.375153
26700000	26800000	-0.636404	-0.667111	-0.031171	0.628274	-0.015945	0.557095				30750000	-0.124074	-0.0737259	370	-4.88904	-5.09708	5.94939	-3.27306	-3.35811	5.94939	-1.27564	-1.11634							1.30435	1.19313	0.52917	0.181112	0.319867	0.467787	5.95424	0.794609	5.94939	-1.34603	-1.18476					0.500523	0.205976
26800000	26900000	-0.420212	-0.423919	-0.00856858	0.631757	0.00680132	0.559115				30770000	-0.0677023	-0.0409203	380	-4.88666	-5.09132	5.95424	-3.27925	-3.36353	5.95424	-1.28336	-1.12253							1.29386	1.12373	0.615607	0.187016	0.332825	0.320072	5.95904	0.798532	5.95424	-1.35339	-1.19138					0.619909	0.380091
26900000	27000000	-0.171124	-0.0355576	0.0140339	0.63105	0.0295476	0.564191				30790000	-0.0128112	0.148197	390	-4.92188	-5.08197	5.95904	-3.28544	-3.36895	5.95904	-1.291	-1.12866							0.988542	0.838569	0.700432	0.617053	0.556161	0.481797	5.96379	0.802445	5.95904	-1.36067	-1.19792					0.919785	0.361673
27000000	27100000	0.0342696	0.197932	0.0366363	0.62937	0.0522939	0.573436				30810000	0.00450985	0.235598	400	-4.93183	-5.07966	5.96379	-3.29157	-3.3743	5.96379	-1.291	-1.12866							1.52854	1.30739	0.655566	0.160357	0.586801	0.236592	5.96848	0.806348	5.96379	-1.36067	-1.19792					0.705909	0.368704
27100000	27200000	0.0263126	0.228469	0.0592388	0.627362	0.0750401	0.581731				30830000	0.0332361	0.293978	410	-4.92477	-5.02249	5.96848	-3.29763	-3.3796	5.96848	-1.2984	-1.13456							0.989738	0.683744	1.04204	0.703424	0.887004	0.513716	5.97313	0.81032	5.96848	-1.36764	-1.20458					0.720615	0.495562
27200000	27300000	-0.303954	-0.00945005	0.0818413	0.626348	0.0977864	0.583971				30850000	-0.00404098	0.284798	420	-4.9223	-5.00929	5.97313	-3.30369	-3.3849	5.97313	-1.30572	-1.14039							1.28931	0.910467	0.605081	0.725591	0.80333	0.750226	5.97772	0.814282	5.97313	-1.37453	-1.21117					0.371898	0.361181
27300000	27400000	-0.287291	-0.273759	0.104444	0.627871	0.120533	0.582913				30870000	-0.034021	0.260831	430	-4.9763	-4.99266	5.97772	-3.3097	-3.39014	5.97772	-1.30572	-1.14039							1.25176	0.872105	0.586457	0.541909	0.83015	0.922698	5.98227	0.818235	5.97772	-1.37453	-1.21117					0.746618	0.11907
27400000	27500000	-0.474904	-0.419684	0.127046	0.628444	0.143279	0.587825				30890000	-0.064462	0.186585	440	-4.98505	-4.99016	5.98227	-3.31563	-3.39533	5.98227	-1.3128	-1.14601							1.11179	1.05458	0.525876	0.641754	0.606363	0.68678	5.98677	0.822253	5.98227	-1.38115	-1.21782					0.741388	0.355367
27500000	27600000	-0.70385	-0.627412	0.149649	0.624633	0.166025	0.602606				30910000	-0.1314	0.0502043	450	-4.92909	-4.96856	5.98677	-3.32157	-3.40051	5.98677	-1.31981	-1.15156							0.649738	0.762058	0.755439	0.52853	0.794043	0.557305	5.99123	0.826261	5.98677	-1.38769	-1.2244					0.619165	0.403227
27600000	27700000	-0.763152	-1.00537	0.172251	0.620032	0.188771	0.620907				30930000	-0.220238	-0.0840087	460	-4.92322	-4.96642	5.99123	-3.32745	-3.40564	5.99123	-1.31981	-1.15156							1.07161	0.861003	0.569691	0.555346	0.365142	0.118792	5.99564	0.830261	5.99123	-1.38769	-1.2244					0.349853	0.575086
27700000	27800000	-0.935297	-0.923521	0.194854	0.618672	0.211518	0.636129				30950000	-0.350637	-0.191924	470	-4.99052	-5.03691	5.99564	-3.33327	-3.41072	5.99564	-1.32657	-1.15689							1.27057	1.2949	0.858845	0.377497	0.501601	0.305933	6	0.834319	5.99564	-1.39399	-1.23098					0.667501	0.265578
27800000	27900000	-0.649945	-1.11215	0.217456	0.619296	0.234264	0.649977				30970000	-0.484428	-0.310893	480	-4.99472	-5.04132	6	-3.33909	-3.41579	6	-1.33326	-1.16216							1.10778	1.07858	0.622969	0.354593	0.541151	0.205599	6.00432	0.838368	6	-1.40021	-1.2375					0.773086	0.318852
27900000	28000000	-1.03174	-1.14616	0.240059	0.621555	0.25701	0.667923				30990000	-0.529545	-0.425415	490	-4.92994	-5.00222	6.00432	-3.34485	-3.42081	6.00432	-1.33326	-1.16216							0.77381	0.699553	0.935292	0.40824	0.330883	0.251651	6.0086	0.842407	6.00432	-1.40021	-1.2375					0.491893	0.518302
28000000	28100000	-1.07423	-1.47026	0.262661	0.627345	0.279757	0.690355				31010000	-0.606345	-0.653315				6.0086	-3.35056	-3.42578	6.0086	-1.33969	-1.16721							0.731849	0.739937	0.909762	0.490985	0.48958	0.166466	6.01284	0.846496	6.0086	-1.40621	-1.24396					0.596262	0.101377
28100000	28200000	-1.09256	-1.26011	0.285263	0.634225	0.302503	0.711855				31030000	-0.577669	-0.722276				6.01284	-3.35626	-3.43075	6.01284	-1.34606	-1.1722							0.865676	0.797586	0.747767	0.297451	0.556956	0.226389	6.01703	0.850576	6.01284	-1.41215	-1.25035					0.588993	0.508818
28200000	28300000			0.307866	0.637702	0.325249	0.727907				31050000	-0.653862	-0.689474				6.01703	-3.36191	-3.43567	6.01703	-1.34606	-1.1722							1.12339	1.05351	0.697616	0.33951	0.56244	0.470718	6.02119	0.854647	6.01703	-1.41215	-1.25035					0.636135	0.486459
28300000	28400000	-0.969291	-1.3555	0.330468	0.638596	0.347995	0.739786				31070000	-0.451852	-0.69585				6.02119	-3.3675	-3.44054	6.02119	-1.35216	-1.17697							1.22546	0.974606	1.27177	0.477306	0.73584	0.466133	6.02531	0.858755	6.02119	-1.41787	-1.25663					0.519181	0.201061
28400000	28500000	-1.17099	-1.15257	0.353071	0.640131	0.370742	0.752078				31090000	-0.41615	-0.70843				6.02531	-3.37309	-3.44541	6.02531	-1.35821	-1.1817							0.971322	0.789756	1.32523	0.67621	0.988519	0.601757	6.02938	0.862855	6.02531	-1.42354	-1.26285					0.589261	0.271512
28500000	28600000	-1.08546	-1.17774	0.375673	0.642456	0.393488	0.766408				31110000	-0.364457	-0.764833				6.02938	-3.37863	-3.45023	6.02938	-1.35821	-1.1817							1.10033	0.792965	1.05225	0.282761	0.590772	0.24972	6.03342	0.866946	6.02938	-1.42354	-1.26285					0.524711	0.200004
28600000	28700000	-1.23521	-1.32302	0.398276	0.645173	0.416234	0.780701				31130000	-0.261155	-0.558004				6.03342	-3.38412	-3.455	6.03342	-1.36398	-1.18619							1.30223	0.936494	1.19135	0.603116	0.624982	0.360277	6.03743	0.871061	6.03342	-1.429	-1.26889					0.815557	0.295333
28700000	28800000	-1.16135	-1.38162	0.420878	0.649731	0.43898	0.793965				31150000	-0.100549	-0.440805				6.03743	-3.3896	-3.45977	6.03743	-1.36971	-1.19065							1.39921	1.12787	0.688859	0.412393	0.573162	0.440556	6.04139	0.875168	6.03743	-1.43441	-1.27488					0.736789	0.584771
28800000	28900000	-0.999511	-1.49276	0.443481	0.656121	0.461727	0.805602				31170000	0.0150793	-0.194022				6.04139	-3.39503	-3.46449	6.04139	-1.36971	-1.19065							1.23262	1.04307	0.74512	0.599414	0.426833	0.319051	6.04532	0.879267	6.04139	-1.43441	-1.27488					0.62299	0.429575
28900000	29000000	-1.19525	-1.52896	0.466083	0.661233	0.484473	0.810847				31190000	0.124751	-0.14703				6.04532	-3.40042	-3.46917	6.04532	-1.37515	-1.19489							1.22674	1.1674	0.695431	0.713835	0.718118	0.587401	6.04922	0.883378	6.04532	-1.43962	-1.28064					0.90672	0.521054
29000000	29100000	-1.0984	-1.18147	0.488686	0.662975	0.507219	0.803084				31210000	0.222505	-0.0316667				6.04922	-3.4058	-3.47384	6.04922	-1.38055	-1.19909							1.09056	1.02961	1.08149	1.01662	1.26795	1.48532	6.05308	0.88748	6.04922	-1.44478	-1.28635					0.741702	0.246657
29100000	29200000	-0.928261	-0.630994	0.511288	0.659521	0.529966	0.779756				31230000	0.261849	0.0512857				6.05308	-3.41112	-3.47847	6.05308	-1.38055	-1.19909							1.23213	1.22066	0.898821	0.595157	0.589782	0.540908	6.0569	0.891573	6.05308	-1.44478	-1.28635					0.727338	0.431271
29200000	29300000	-0.203274	-0.0675705	0.533891	0.645016	0.552712	0.744691				31250000	0.300039	0.0940387				6.0569	-3.41641	-3.48305	6.0569	-1.38567	-1.20306							0.991884	1.00317	1.15592	0.831164	0.620373	0.486709	6.0607	0.895667	6.0569	-1.44973	-1.29179					0.630349	0.276422
29300000	29400000	-0.429391	-0.327011	0.556493	0.615737	0.575458	0.70605				31270000	0.230095	0.0530247				6.0607	-3.42168	-3.48763	6.0607	-1.39074	-1.20701							1.11361	0.856123	0.584728	0.569404	0.655156	0.80519	6.06446	0.899752	6.0607	-1.45464	-1.29718					0.458206	0.225923
29400000	29500000	-0.405059	-0.428591	0.579095	0.575527	0.598204	0.669488				31290000	0.135191	-0.0464186				6.06446	-3.42691	-3.49217	6.06446	-1.39074	-1.20701							1.11044	1.10705	0.573317	0.978677	0.829252	0.451484	6.06819	0.903828	6.06446	-1.45464	-1.29718					0.527413	0.326964
29500000	29600000	-0.542623	-0.522478	0.601698	0.530594	0.620951	0.632343				31310000	-0.00489572	-0.247895				6.06819	-3.4321	-3.49667	6.06819	-1.39555	-1.21075							1.15273	0.962357	1.03163	0.48985	0.474473	0.25646	6.07188	0.907893	6.06819	-1.45935	-1.30227					0.51253	0.546013
29600000	29700000	-0.601683	-0.729957	0.6243	0.486445	0.643697	0.588514				31330000	-0.187461	-0.489729				6.07188	-3.43727	-3.50116	6.07188	-1.40031	-1.21445							0.898492	0.868598	0.624334	0.476396	0.455398	0.456997	6.07555	0.911949	6.07188	-1.46402	-1.30731					0.680656	0.500749
29700000	29800000	-0.922737	-0.613786	0.646903	0.447503	0.666443	0.537701				31350000	-0.259335	-0.736263				6.07555	-3.4424	-3.50561	6.07555	-1.40031	-1.21445							0.935684	0.942881	0.596478	0.539614	0.465104	0.466403	6.07918	0.915997	6.07555	-1.46402	-1.30731					0.553999	0.529939
29800000	29900000	-0.587665	-0.850759	0.669505	0.413486	0.689189	0.484205				31370000	-0.321384	-0.884032				6.07918	-3.44749	-3.51002	6.07918	-1.40479	-1.21795							0.72948	0.615213	0.94445	0.645702	0.662009	0.339773	6.08279	0.920024	6.07918	-1.46848	-1.312					0.544522	0.442159
29900000	30000000	-0.371596	-0.532024	0.692108	0.379411	0.711936	0.430251				31390000	-0.2499	-0.96429				6.08279	-3.45257	-3.51443	6.08279	-1.40924	-1.22141							1.15354	1.16534	0.75471	0.672047	0.51321	0.38799	6.08636	0.924041	6.08279	-1.47289	-1.31665					0.396895	0.316952
30000000	30100000	-0.175171	-0.229839	0.71471	0.342636	0.734682	0.376972				31410000	-0.171446	-0.804359				6.08636	-3.45761	-3.51879	6.08636	-1.40924	-1.22141							1.21778	1.16655	0.753677	0.490854	0.448976	0.30686	6.08991	0.92805	6.08636	-1.47289	-1.31665					0.537815	0.678484
30100000	30200000	0.0233233	0.369305	0.737313	0.307496	0.757428	0.328068				31430000	-0.11415	-0.516734				6.08991	-3.46261	-3.52312	6.08991	-1.41342	-1.22468							0.840939	0.861778	0.930839	0.437458	0.451882	0.445533	6.09342	0.932029	6.08991	-1.47709	-1.32092					0.47734	0.437681
30200000	30300000	-0.210147	0.264916	0.759915	0.279032	0.780175	0.286967				31450000	0.0880341	-0.389207				6.09342	-3.46759	-3.52744	6.09342	-1.41756	-1.22792							1.18749	1.12226	0.793486	0.491438	0.509307	0.502399	6.09691	0.935999	6.09342	-1.48125	-1.32516					0.554299	0.70461
30300000	30400000	-0.217968	0.238241	0.782518	0.255868	0.802921	0.252995				31470000	0.203601	-0.21873				6.09691	-3.47254	-3.53172	6.09691	-1.41756	-1.22792							0.963064	0.885938	0.768528	0.637449	0.665349	0.420984	6.10037	0.93996	6.09691	-1.48125	-1.32516					0.676382	0.541082
30400000	30500000	-0.387904	-0.240696	0.80512	0.233962	0.825667	0.222939				31490000	0.2712	-0.14102				6.10037	-3.47744	-3.53597	6.10037	-1.42143	-1.23096							1.09651	1.06346	0.827429	0.287875	0.386419	0.37589	6.1038	0.943884	6.10037	-1.48518	-1.329					0.4824	0.707021
30500000	30600000	-0.639783	-0.623537	0.827723	0.212385	0.848413	0.194723				31510000	0.260067	-0.0414994				6.1038	-3.48233	-3.54021	6.1038	-1.42527	-1.23398							1.26199	1.11333	0.513274	0.331424	0.413949	0.266352	6.10721	0.947799	6.1038	-1.48908	-1.33281					0.589535	0.258898
30600000	30700000	-0.638187	-0.644812	0.850325	0.191718	0.87116	0.168513				31530000	0.195013	-0.0341668				6.10721	-3.48719	-3.54441	6.10721	-1.42527	-1.23398							1.34456	1.04254	0.673577	0.415868	0.377008	0.423025	6.11059	0.951705	6.10721	-1.48908	-1.33281					0.722408	0.569597
30700000	30800000	-0.392575	-0.591264	0.872927	0.171051	0.893906	0.145204				31550000	0.0536276	-0.103767				6.11059	-3.49201	-3.54858	6.11059	-1.4294	-1.23724							1.22485	1.15902	0.61248	0.441639	0.718667	0.308368	6.11394	0.955562	6.11059	-1.49331	-1.33671					0.746183	0.65836
30800000	30900000	-0.575271	-0.490816	0.89553	0.149292	0.916652	0.125081				31570000	-0.0381844	-0.132376				6.11394	-3.49681	-3.55274	6.11394	-1.43351	-1.24049							1.41398	1.45704	1.0403	0.618926	0.63741	0.277662	6.11727	0.959409	6.11394	-1.4975	-1.34057					0.669424	0.581273
30900000	31000000	-0.427024	-0.42484	0.918132	0.127727	0.939398	0.107777				31590000	0.00434029	-0.164201				6.11727	-3.50158	-3.55687	6.11727	-1.43351	-1.24049							1.1632	1.09328	1.08615	0.480547	0.610509	0.372768	6.12057	0.963248	6.11727	-1.4975	-1.34057					0.566024	0
31000000	31100000	0.0943933	0.251168	0.940735	0.109856	0.962145	0.0926274				31610000	-0.0126872	-0.185367				6.12057	-3.50632	-3.56097	6.12057	-1.43351	-1.24049							0.817291	0.803935	0.739978	0.372579	0.655744	0.34488	6.12385	0.967078	6.12057	-1.4975	-1.34057					0.798118	0.16969
31100000	31200000	0.221615	0.421751	0.963337	0.0980536	0.984891	0.0791138				31630000	0.0473391	-0.289877				6.12385	-3.51102	-3.56503	6.12385	-1.43777	-1.24389							1.13416	0.859302	0.656408	0.398409	0.361706	0.219117	6.1271	0.970844	6.12385	-1.50188	-1.34429					0.669892	0.348924
31200000	31300000	0.141603	0.0978915	0.98594	0.0906475	1.00764	0.0672306				31650000	0.039144	-0.329382				6.1271	-3.51571	-3.56909	6.1271	-1.44201	-1.24726							0.990473	1.22249	0.892925	0.484253	0.429129	0.398918	6.13033	0.974602	6.1271	-1.50623	-1.34798					0.638929	0.372742
31300000	31400000	0.453825	0.330328	1.00854	0.0833985	1.03038	0.0571088				31670000	0.144135	-0.207724				6.13033	-3.52036	-3.57312	6.13033	-1.44201	-1.24726							1.22763	1.56854	0.867338	0.405197	0.449289	0.289559	6.13354	0.978351	6.13033	-1.50623	-1.34798					0.823565	0.867758
31400000	31500000	0.584305	0.666025	1.03114	0.0739462	1.05313	0.0485386				31690000	0.166893	-0.210317				6.13354	-3.52499	-3.57712	6.13354	-1.44201	-1.24726							1.0675	1.11083	0.92658	0.642537	0.5917	0.419621	6.13672	0.982091	6.13354	-1.50623	-1.34798					0.912185	0.300773
31500000	31600000	0.562301	0.517898	1.05375	0.0631701	1.07588	0.0413875				31710000	0.29673	-0.205192				6.13672	-3.52957	-3.58109	6.13672	-1.4458	-1.25031							0.845511	0.779127	0.874834	0.537588	0.489155	0.413695	6.13988	0.985761	6.13672	-1.5101	-1.3509					0.597028	0.360338
31600000	31700000	0.559296	0.567425	1.07635	0.0526382	1.09862	0.0357235				31730000	0.293337	-0.206181				6.13988	-3.53415	-3.58504	6.13988	-1.44956	-1.25334							1.11763	1.17353	0.507498	0.454526	0.563454	0.272144	6.14301	0.989423	6.13988	-1.51395	-1.3538					0.939499	0.382047
31700000	31800000	0.540562	0.537026	1.09895	0.043406	1.12137	0.0310789				31750000	0.288324	-0.111473				6.14301	-3.5387	-3.58897	6.14301	-1.44956	-1.25334							1.15851	1.1022	0.712707	0.583858	0.853022	0.905057	6.14613	0.993076	6.14301	-1.51395	-1.3538					1.00918	0.307296
31800000	31900000	0.506348	0.34129	1.12155	0.0363976	1.14411	0.0264564				31770000	0.158503	-0.141257				6.14613	-3.54321	-3.59288	6.14613	-1.44956	-1.25334							1.20318	1.0496	0.651219	0.389178	0.526753	0.422779	6.14922	0.996721	6.14613	-1.51395	-1.3538					0.745656	0.396024
31900000	32000000	0.341461	0.372143	1.14416	0.0314677	1.16686	0.0213143				31790000	-0.0605672	-0.278904				6.14922	-3.54769	-3.59675	6.14922	-1.45289	-1.25605							0.980491	0.910374	0.704599	0.571249	0.577153	0.684981	6.15229	1.00029	6.14922	-1.51731	-1.35595					0.573816	0.352203
32000000	32100000	0.382627	0.438388	1.16676	0.0271839	1.18961	0.0162225				31810000	-0.306368	-0.393256				6.15229	-3.55216	-3.60061	6.15229	-1.4562	-1.25875							1.06931	1.04609	0.492257	0.527015	0.481678	0.574925	6.15534	1.00385	6.15229	-1.52065	-1.35809					0.460543	0.480334
32100000	32200000	0.255964	0.312267	1.18936	0.0226529	1.21235	0.0122705				31830000	-0.395209	-0.508406				6.15534	-3.5566	-3.60445	6.15534	-1.4562	-1.25875							0.904246	1.09144	0.5789	0.56504	0.621869	0.879454	6.15836	1.00741	6.15534	-1.52065	-1.35809					0.645712	0.215954
32200000	32300000	0.295308	0.47353	1.21196	0.0181533	1.2351	0.00985092				31850000	-0.467239	-0.583447				6.15836	-3.56101	-3.60826	6.15836	-1.4562	-1.25875							1.18362	1.18807	0.105921	0.053526	0.0595446	0.0944646	6.16137	1.01095	6.15836	-1.52065	-1.35809					0.589552	0.461927
32300000	32400000	0.361805	0.551785	1.23457	0.013969	1.25785	0.00834877				31870000	-0.543774	-0.602169				6.16137	-3.56538	-3.61204	6.16137	-1.45909	-1.26115							1.09337	1.09578	0.490609	0.409301	0.518916	0.883223	6.16435	1.01442	6.16137	-1.52349	-1.35952					0.456259	0.510411
32400000	32500000	0.285726	0.344891	1.25717	0.0103609	1.28059	0.00686965				31890000	-0.589466	-0.547607				6.16435	-3.56975	-3.61581	6.16435	-1.46197	-1.26353							1.15709	1.14595	0.445472	0.651891	0.7082	0.887199	6.16732	1.01788	6.16435	-1.52632	-1.36094					0.673439	0.259891
32500000	32600000	0.329418	0.497054	1.27977	0.00808139	1.30334	0.00506128				31910000	-0.665861	-0.603771				6.16732	-3.57408	-3.61956	6.16732	-1.46197	-1.26353							1.26906	1.17189	0.28208	0.447723	0.344794	0.549011	6.17026	1.02133	6.16732	-1.52632	-1.36094					0.704454	0.497507
32600000	32700000	0.3333	0.40766	1.30237	0.00728548	1.32609	0.00331428				31930000	-0.752992	-0.662122				6.17026	-3.57839	-3.62328	6.17026	-1.46197	-1.26353							1.01833	0.920808	0.463034	0.331417	0.532814	0.641426	6.17319	1.02477	6.17026	-1.52632	-1.36094					0.587221	0.619121
32700000	32800000	0.379236	0.320524	1.32498	0.00690834	1.34883	0.00222378				31950000	-0.760132	-0.679917				6.17319	-3.58266	-3.62698	6.17319	-1.46445	-1.26563							0.713437	0.803955	0.760806	0.561705	0.513664	0.692187	6.17609	1.02814	6.17319	-1.52865	-1.3617					0.816936	0.559269
32800000	32900000	0.304264	0.300349	1.34758	0.00597587	1.37158	0.00194552				31970000	-0.577395	-0.616292				6.17609	-3.58692	-3.63066	6.17609	-1.46691	-1.26771							0.992929	0.876164	0.523741	0.53333	0.460154	0.42068	6.17898	1.03149	6.17609	-1.53096	-1.36246					0.36241	0.531353
32900000	33000000	0.222076	0.219979	1.37018	0.00451364	1.39432	0.00208453				31990000	-0.53058	-0.633434				6.17898	-3.59116	-3.63432	6.17898	-1.46691	-1.26771							1.06397	1.01245	0.865119	0.716331	0.673813	0.587685	6.18184	1.03484	6.17898	-1.53096	-1.36246					0.773445	0.300584
33000000	33100000	0.293753	0.227155	1.39278	0.00308481	1.41707	0.00215278				32010000	-0.452332	-0.495542				6.18184	-3.59536	-3.63795	6.18184	-1.46691	-1.26771							1.36563	1.28571	0.646762	0.393796	0.66051	0.438017	6.18469	1.03817	6.18184	-1.53096	-1.36246					0.561289	0.435262
33100000	33200000	0.340093	0.388181	1.41539	0.00212469	1.43982	0.00201677				32030000	-0.489231	-0.45386				6.18469	-3.59954	-3.64156	6.18469	-1.469	-1.26953							0.836566	0.829129	0.589372	0.335881	0.539336	0.402463	6.18752	1.04143	6.18469	-1.53279	-1.36262					0.715141	0.294137
33200000	33300000	0.211193	0.205013	1.43799	0.00164448	1.46256	0.00179549				32050000	-0.374651	-0.392487				6.18752	-3.6037	-3.64516	6.18752	-1.47108	-1.27134							0.96577	0.933299	0.704061	0.568291	0.641738	0.587616	6.19033	1.04468	6.18752	-1.5346	-1.36279					0.578935	0.280291
33300000	33400000	0.0912351	0.181111	1.46059	0.00139537	1.48531	0.00154833				32070000	-0.229125	-0.267411				6.19033	-3.60783	-3.64873	6.19033	-1.47108	-1.27134							1.21291	1.06739	0.615162	0.552313	0.543124	0.705512	6.19312	1.04792	6.19033	-1.5346	-1.36279					0.649091	0.394958
33400000	33500000	0.214838	0.336298	1.48319	0.00119276	1.50806	0.00124828				32090000	-0.20104	-0.211559				6.19312	-3.61194	-3.65228	6.19312	-1.47108	-1.27134							0.98035	0.929687	0.554851	0.630974	0.613796	0.658394	6.1959	1.05115	6.19312	-1.5346	-1.36279					0.869708	0.426619
33500000	33600000	0.175856	0.25609	1.5058	0.00102006	1.5308	0.000909597				32110000	-0.150084	-0.0684272				6.1959	-3.61603	-3.65581	6.1959	-1.4728	-1.27289							1.03933	1.12175	0.478069	0.280686	0.462764	0.631878	6.19866	1.0543	6.1959	-1.53595	-1.36244					0.506349	0.385522
33600000	33700000	0.101368	0.224032	1.5284	0.000964739	1.55355	0.000632906				32130000	-0.00153797	0.0860489				6.19866	-3.62009	-3.65932	6.19866	-1.47451	-1.27443							1.00409	0.958714	0.467739	0.450489	0.63608	0.531998	6.2014	1.05743	6.19866	-1.53728	-1.36209					0.599977	0.450842
33700000	33800000	0.037158	0.252777	1.551	0.00104133	1.57629	0.000503215				32150000	0.118951	0.158517				6.2014	-3.62413	-3.66282	6.2014	-1.47451	-1.27443							1.14411	1.15992	0.637184	0.49416	0.539943	0.643584	6.20412	1.06057	6.2014	-1.53728	-1.36209					0.699721	0.802645
33800000	33900000	0.0873673	0.262961	1.5736	0.00109042	1.59904	0.000457113				32170000	0.12246	0.090339				6.20412	-3.62815	-3.66629	6.20412	-1.47451	-1.27443							1.0315	1.00215	0.430822	0.450163	0.490121	0.636199	6.20683	1.06369	6.20412	-1.53728	-1.36209					0.636914	0.369029
33900000	34000000	-0.0960747	0.0461693	1.59621	0.000933268	1.62179	0.000364351				32190000	0.197294	0.0584791				6.20683	-3.63214	-3.66974	6.20683	-1.47589	-1.27574							0.972648	0.972642	0.185347	0.144631	0.155932	0.181533	6.20952	1.06673	6.20683	-1.53817	-1.36131					0.684981	0.56471
34000000	34100000	0.178843	0.269744	1.61881	0.000596704	1.64453	0.000213048				32210000	0.265881	0.0548617				6.20952	-3.63611	-3.67317	6.20952	-1.47725	-1.27704							0.939382	1.02626	1.0819	0.492885	0.420231	0.155475	6.21219	1.06975	6.20952	-1.53904	-1.36052					0.662809	0.602051
34100000	34200000	0.204746	0.357731	1.64141	0.000296146	1.66728	8.61359e-05				32230000	0.209566	0.00967053				6.21219	-3.64006	-3.67658	6.21219	-1.47725	-1.27704							1.11607	1.05393	0.701192	0.499256	0.477006	0.396378	6.21484	1.07278	6.21219	-1.53904	-1.36052					0.599587	0.638885
34200000	34300000	0.187891	0.261491	1.66401	0.000197934	1.69003	2.37058e-05				32250000	0.17314	0.013435				6.21484	-3.64398	-3.67997	6.21484	-1.47725	-1.27704							1.19659	1.2968	1.13919	0.58711	0.600118	0.21347	6.21748	1.07579	6.21484	-1.53904	-1.36052					0.571607	0.465969
34300000	34400000	0.279723	0.423315	1.68662	0.000287951	1.71277	4.4236e-06				32270000	0.174503	-0.118531				6.21748	-3.64788	-3.68335	6.21748	-1.47829	-1.27812							1.03466	0.933389	0.912442	0.483321	0.403724	0.255932	6.22011	1.07871	6.21748	-1.53949	-1.35938					0.382625	0.294786
34400000	34500000	0.379786	0.353036	1.70922	0.000408084						32290000	0.237386	-0.196474				6.22011	-3.65176	-3.6867	6.22011	-1.47932	-1.2792							0.958181	0.990983	0.522515	0.462509	0.482775	0.347961	6.22272	1.08163	6.22011	-1.53993	-1.35824					0.612843	0.304005
34500000	34600000	0.28739	0.38431	1.73182	0.000394173						32310000	0.209988	-0.178238				6.22272	-3.65562	-3.69004	6.22272	-1.47932	-1.2792							1.34532	1.13052	0.598661	0.586444	0.424705	0.448488	6.22531	1.08454	6.22272	-1.53993	-1.35824					0.7752	0.420828
34600000	34700000	0.329825	0.360564	1.75442	0.000248501						32330000	0.206933	-0.177288				6.22531	-3.65946	-3.69336	6.22531	-1.47932	-1.2792							1.17614	0.964754	0.777099	0.332122	0.602593	0.252548	6.22789	1.08744	6.22531	-1.53993	-1.35824					0.633501	0.315502
34700000	34800000	0.421166	0.36178	1.77703	0.000101841						32350000	0.105449	-0.205934				6.22789	-3.66327	-3.69665	6.22789	-1.48006	-1.28007							0.905134	0.863226	0.68332	0.465061	0.60931	0.38058	6.23045	1.09025	6.22789	-1.53997	-1.35681					0.625911	0.722577
34800000	34900000	0.26421	0.475618	1.79963	2.71209e-05						32370000	0.0251711	-0.212917				6.23045	-3.66706	-3.69994	6.23045	-1.48078	-1.28094							1.22403	1.07854	0.847726	0.401341	0.801134	0.518307	6.233	1.09305	6.23045	-1.54001	-1.35539					0.332985	0.219117
34900000	35000000	0.503659	0.61377	1.82223	4.69314e-06						32390000	-0.0663111	-0.140527				6.233	-3.67084	-3.7032	6.233	-1.48078	-1.28094							1.16868	1.26683	0.752978	0.621905	0.665545	0.461628	6.23553	1.09584	6.233	-1.54001	-1.35539					0.600335	0.317323
35000000	35100000	0.613829	0.578573								32410000	-0.147021	-0.124387				6.23553	-3.67459	-3.70644	6.23553	-1.48078	-1.28094							1.08962	1.05993	0.673895	0.524295	0.37623	0.302863	6.23805	1.09863	6.23553	-1.54001	-1.35539					0.616211	0.385155
35100000	35200000	0.645961	0.553524								32430000	-0.0998453	0.022765				6.23805	-3.67831	-3.70967	6.23805	-1.48125	-1.28169							0.901915	1.0323	0.919073	0.627271	0.665363	0.590716	6.24055	1.10131	6.23805	-1.5396	-1.35354					0.651662	0.423154
35200000	35300000	0.629352	0.581653								32450000	-0.0848826	0.0538606				6.24055	-3.68202	-3.71288	6.24055	-1.48171	-1.28243							1.21213	1.16614	0.780015	0.528284	0.497276	0.46438	6.24304	1.10398	6.24055	-1.5392	-1.3517					0.568584	0.332243
35300000	35400000	0.763428	0.693378								32470000	-0.0446082	0.0536141				6.24304	-3.68571	-3.71607	6.24304	-1.48171	-1.28243							0.995797	0.883368	0.959238	0.557644	0.487784	0.284643	6.24551	1.10665	6.24304	-1.5392	-1.3517					0.852578	0.50314
35400000	35500000	0.595268	0.439554								32490000	-0.0388534	0.0179728				6.24551	-3.68938	-3.71924	6.24551	-1.48171	-1.28243							1.44565	1.42897	0.850975	0.762253	0.795896	0.834811	6.24797	1.10931	6.24551	-1.5392	-1.3517					0.532682	0.38896
35500000	35600000	0.659561	0.59104								32510000	-0.047699	0.00509939				6.24797	-3.69302	-3.7224	6.24797	-1.48171	-1.28243							1.1073	1.07285	0.56795	0.566055	0.463342	0.388319	6.25042	1.11196	6.24797	-1.5392	-1.3517					0.386372	0.615151
35600000	35700000	0.413602	0.491263								32530000	-0.0909991	0.0871783				6.25042	-3.69665	-3.72554	6.25042	-1.48183	-1.28302							1.50122	1.41025	0.449169	0.204367	0.457053	0.381403	6.25285	1.11449	6.25042	-1.53826	-1.34943					0.491491	0.464935
35700000	35800000	0.581242	0.540204								32550000	-0.0671314	0.144914				6.25285	-3.70025	-3.72866	6.25285	-1.48195	-1.2836							1.08655	1.1487	1.00985	0.49811	0.504475	0.378038	6.25527	1.11701	6.25285	-1.53733	-1.34718					0.72472	0.366599
35800000	35900000	0.489257	0.525876								32570000	4.93348e-05	0.0192796				6.25527	-3.70384	-3.73176	6.25527	-1.48195	-1.2836							1.1121	0.949301	0.632749	0.41279	0.489955	0.285097	6.25768	1.11953	6.25527	-1.53733	-1.34718					0.78843	0.515713
35900000	36000000	0.325393	0.406786								32590000	0.0109353	-0.0159773				6.25768	-3.70741	-3.73485	6.25768	-1.48195	-1.2836							0.882054	0.748356	0.591347	0.243225	0.518698	0.331915	6.26007	1.12204	6.25768	-1.53733	-1.34718					0.768493	0.607477
36000000	36100000	0.33779	0.619199								32610000	-0.0677686	-0.022259				6.26007	-3.71095	-3.73792	6.26007	-1.48195	-1.2836							1.01835	1.14565	0.775274	0.292166	0.549805	0.373205	6.26245	1.12454	6.26007	-1.53733	-1.34718					0.68629	0.44005
36100000	36200000	0.385369	0.488849								32630000	-0.166153	-0.13699				6.26245	-3.71448	-3.74098	6.26245	-1.48169	-1.28395							0.910664	0.701705	0.459951	0.222205	0.589981	0.364011	6.26482	1.12692	6.26245	-1.53594	-1.34481					0.714254	0.428001
36200000	36300000	0.475332	0.479555								32650000	-0.191172	-0.190107				6.26482	-3.71798	-3.74402	6.26482	-1.48142	-1.2843							1.11754	1.1859	1.2231	0.726946	0.62007	0.502075	6.26717	1.12929	6.26482	-1.53455	-1.34244					0.576063	0.619632
36300000	36400000	-0.0513639	0.297311								32670000	-0.197888	-0.318345				6.26717	-3.72147	-3.74704	6.26717	-1.48142	-1.2843							1.24983	0.897909	0.908107	0.687982	0.430755	0.401245	6.26951	1.13165	6.26717	-1.53455	-1.34244					0.516694	0.515903
36400000	36500000	-0.114555	0.127654								32690000	-0.222699	-0.377495				6.26951	-3.72494	-3.75005	6.26951	-1.48142	-1.2843							1.28847	1.14622	1.28182	0.548544	0.575378	0.356876	6.27184	1.13401	6.26951	-1.53455	-1.34244					0.624443	0.271266
36500000	36600000	-0.162852	-0.113811								32710000	-0.233694	-0.470864				6.27184	-3.72839	-3.75304	6.27184	-1.48142	-1.2843							1.49156	1.39309	1.06517	0.651603	0.746924	0.272147	6.27416	1.13636	6.27184	-1.53455	-1.34244					0.699014	0.181273
36600000	36700000	-0.0267725	0.111172								32730000	-0.179835	-0.440741				6.27416	-3.73182	-3.75601	6.27416	-1.48079	-1.28444							1.61198	1.38025	0.521514	0.391541	0.332845	0.314495	6.27646	1.13858	6.27416	-1.53277	-1.34003					0.483168	0.236901
36700000	36800000	0.231086	0.30218								32750000	-0.00700222	-0.232968				6.27646	-3.73523	-3.75897	6.27646	-1.48016	-1.28458							0.980801	0.776151	0.676228	0.688214	0.774735	0.892715	6.27875	1.14079	6.27646	-1.53099	-1.33764					0.823358	0.67624
36800000	36900000	-0.0790667	0.0801405								32770000	0.151547	-0.0854562				6.27875	-3.73862	-3.76192	6.27875	-1.48016	-1.28458							1.27855	1.23879	0.773226	0.480058	0.600693	0.484862	6.28103	1.143	6.27875	-1.53099	-1.33764					0.61944	0.401309
36900000	37000000	-0.2213	-0.00246786								32790000	0.262296	0.0723857				6.28103	-3.742	-3.76485	6.28103	-1.48016	-1.28458							0.968957	1.15673	0.563234	0.464435	0.540153	0.398179	6.2833	1.1452	6.28103	-1.53099	-1.33764					0.538477	0.20267
37000000	37100000	-0.0959177	0.0801074								32810000	0.356181	0.28028				6.2833	-3.74535	-3.76776	6.2833	-1.48016	-1.28458							1.24305	1.20502	0.564043	0.388191	0.527255	0.404933	6.28556	1.1474	6.2833	-1.53099	-1.33764					0.504527	0.419037
37100000	37200000	-0.558174	-0.347584								32830000	0.399283	0.436515				6.28556	-3.74869	-3.77066	6.28556	-1.47919	-1.28454							0.970349	1.09159	0.641977	0.482028	0.645001	0.351646	6.2878	1.14946	6.28556	-1.52887	-1.33525					0.802438	0.530324
37200000	37300000	-0.535578	-0.555966								32850000	0.385848	0.489442				6.2878	-3.75201	-3.77354	6.2878	-1.47823	-1.2845							0.964	1.03665	0.507822	0.403423	0.535367	0.61515	6.29003	1.15152	6.2878	-1.52677	-1.33288					0.816598	0.498761
37300000	37400000	-0.745773	-0.659448								32870000	0.349576	0.432881				6.29003	-3.75531	-3.77641	6.29003	-1.47823	-1.2845							0.959957	0.805675	0.582896	0.535828	0.404767	0.404301	6.29226	1.15357	6.29003	-1.52677	-1.33288					0.981166	0.460039
37400000	37500000	-1.0064	-0.817553								32890000	0.23349	0.247277				6.29226	-3.7586	-3.77926	6.29226	-1.47823	-1.2845							0.989537	0.899706	0.696401	0.293135	0.501462	0.322977	6.29447	1.15562	6.29226	-1.52677	-1.33288					0.613114	0
37500000	37600000	-0.781594	-1.01861								32910000	0.0893391	0.0707612				6.29447	-3.76186	-3.7821	6.29447	-1.47823	-1.2845							1.25896	1.21833	0.755287	0.336918	0.378955	0.306048	6.29667	1.15765	6.29447	-1.52677	-1.33288					0.71764	0.533178
37600000	37700000	-0.790752	-0.695561								32930000	-0.158334	-0.162893				6.29667	-3.76511	-3.78493	6.29667	-1.47697	-1.2843							1.22847	1.04349	0.588509	0.366299	0.475355	0.377696	6.29885	1.15956	6.29667	-1.52438	-1.33058					0.680223	0.484999
37700000	37800000	-0.370312	-0.479951								32950000	-0.324037	-0.39587				6.29885	-3.76834	-3.78773	6.29885	-1.47571	-1.2841							1.14179	1.08489	0.862567	0.569948	0.664846	0.807448	6.30103	1.16146	6.29885	-1.522	-1.32829					0.524388	0.415702
37800000	37900000	-0.60824	-0.815545								32970000	-0.451203	-0.637053				6.30103	-3.77156	-3.79053	6.30103	-1.47571	-1.2841							1.55533	1.35712	0.576369	0.376196	0.372385	0.256734	6.3032	1.16336	6.30103	-1.522	-1.32829					0.63518	0.268679
37900000	38000000	-0.685946	-0.540742								32990000	-0.625414	-0.860158				6.3032	-3.77475	-3.79331	6.3032	-1.47571	-1.2841							1.11707	0.930515	0.564263	0.380465	0.663263	0.65074	6.30535	1.16525	6.3032	-1.522	-1.32829					0.717531	0.662376
38000000	38100000	-0.356626	-0.0600652								33010000	-0.878671	-1.06075				6.30535	-3.77793	-3.79608	6.30535	-1.47571	-1.2841							1.2749	1.2222	0.538906	0.432514	0.632303	0.672951	6.3075	1.16713	6.30535	-1.522	-1.32829					0.55253	0.30273
38100000	38200000	-0.349909	0.192554								33030000	-1.02782	-1.38238				6.3075	-3.7811	-3.79883	6.3075	-1.47417	-1.28376							0.928196	0.855574	0.30838	0.148272	0.58183	0.317062	6.30963	1.16888	6.3075	-1.51938	-1.32609					0.49499	0.514068
38200000	38300000	-0.679392	-0.51379								33050000	-0.874664	-0.964467				6.30963	-3.78424	-3.80157	6.30963	-1.47264	-1.28342							0.600385	0.742256	0.216897	0.232857	0.244873	0.255582	6.31175	1.17063	6.30963	-1.51677	-1.3239					0.791619	0.658155
38300000	38400000	-0.629704	-0.460976								33070000	-0.748959	-0.726325				6.31175	-3.78737	-3.8043	6.31175	-1.47264	-1.28342							0.586386	0.614423	0.330496	0.39912	0.391551	0.75261	6.31387	1.17237	6.31175	-1.51677	-1.3239					0.711869	0.341421
38400000	38500000	-0.946229	-1.17168								33090000	-0.406588	-0.456905				6.31387	-3.79048	-3.80701	6.31387	-1.47264	-1.28342							0.74777	0.649363	0.286197	0.397722	0.50155	0.726221	6.31597	1.1741	6.31387	-1.51677	-1.3239					0.695587	0.389953
38500000	38600000	-1.07166	-1.26768								33110000	-0.242646	-0.343135				6.31597	-3.79358	-3.80971	6.31597	-1.47264	-1.28342							0.738059	0.714385	0.41909	0.486937	0.30171	0.646589	6.31806	1.17583	6.31597	-1.51677	-1.3239					0.6906	0.664957
38600000	38700000	-1.23112	-1.48158								33130000	-0.106847	-0.200598				6.31806	-3.79666	-3.8124	6.31806	-1.47085	-1.28296							1.22886	1.00421	0.479786	0.370944	0.46236	0.476747	6.32015	1.17743	6.31806	-1.51396	-1.32182					0.578728	0.501307
38700000	38800000	-1.35802	-1.518								33150000	-0.0860891	-0.157529				6.32015	-3.79972	-3.81507	6.32015	-1.46908	-1.28249							1.01232	0.919157	0.374168	0.461536	0.408227	0.535792	6.32222	1.17903	6.32015	-1.51117	-1.31975					0.712954	0.311082
38800000	38900000	-1.18908	-1.41136								33170000	-0.0756621	-0.0959067				6.32222	-3.80276	-3.81773	6.32222	-1.46908	-1.28249							1.09221	0.793611	0.297025	0.842449	0.198151	0.2896	6.32428	1.18062	6.32222	-1.51117	-1.31975					0.599987	0.463303
38900000	39000000	-0.918861	-1.05425								33190000	0.0298405	-0.0976129				6.32428	-3.8058	-3.82037	6.32428	-1.46908	-1.28249							1.15997	0.904131	0.575705	0.397658	0.533167	0.779132	6.32634	1.1822	6.32428	-1.51117	-1.31975					0.522082	0.531196
39000000	39100000	-0.981629	-1.35212								33210000	0.100762	0.107085				6.32634	-3.80881	-3.823	6.32634	-1.46908	-1.28249							1.09141	1.02306	0.567126	0.6545	0.593283	0.874015	6.32838	1.18378	6.32634	-1.51117	-1.31975					0.797072	0.323506
39100000	39200000	-0.697392	-1.01989								33230000	0.19507	0.211351				6.32838	-3.81181	-3.82563	6.32838	-1.46707	-1.28191							1.37166	1.45944	0.3397	0.236415	0.282414	0.203876	6.33041	1.18523	6.32838	-1.50821	-1.31779					0.477708	0.258944
39200000	39300000	-0.417072	-0.73915								33250000	0.217307	0.245867				6.33041	-3.81479	-3.82823	6.33041	-1.46507	-1.28134							0.933878	0.969029	0.591961	0.426394	0.51957	0.287357	6.33244	1.18668	6.33041	-1.50527	-1.31584					0.424455	0.218581
39300000	39400000	-0.654171	-0.663042								33270000	0.238986	0.261072				6.33244	-3.81776	-3.83083	6.33244	-1.46507	-1.28134							1.42413	1.16172	1.05758	0.431105	0.815062	0.351454	6.33445	1.18812	6.33244	-1.50527	-1.31584					0.494441	0.407299
39400000	39500000	-0.654838	-0.493241								33290000	0.18141	0.192068				6.33445	-3.82071	-3.83341	6.33445	-1.46507	-1.28134							1.22352	1.26648	0.988793	0.626625	0.501869	0.358585	6.33646	1.18956	6.33445	-1.50527	-1.31584					0.461299	0.32256
39500000	39600000	0.218696	0.380183								33310000	0.128979	0.246594				6.33646	-3.82365	-3.83598	6.33646	-1.46507	-1.28134							1.25993	1.38901	0.98412	0.558776	0.705726	0.379569	6.33846	1.19099	6.33646	-1.50527	-1.31584					0.579457	0.412574
39600000	39700000	0.306063	0.584937								33330000	0.161867	0.196908				6.33846	-3.82658	-3.83854	6.33846	-1.46264	-1.28058							1.12928	0.970962	0.867819	0.535334	0.638238	0.586938	6.34044	1.19229	6.33846	-1.50188	-1.31383					0.514607	0.513035
39700000	39800000	0.227565	0.425678								33350000	0.137156	0.24294				6.34044	-3.82948	-3.84108	6.34044	-1.46022	-1.27983							1.20886	1.04118	0.808576	0.383338	0.549818	0.371873	6.34242	1.19358	6.34044	-1.49851	-1.31184					0.24763	0.302263
39800000	39900000	-0.0444002	0.235152								33370000	0.0598065	0.156272				6.34242	-3.83237	-3.84361	6.34242	-1.46022	-1.27983							1.17464	1.00661	0.867195	0.736037	0.472163	0.449284	6.34439	1.19487	6.34242	-1.49851	-1.31184					0.668752	0.271464
39900000	40000000	-0.166102	-0.0503404								33390000	-0.0431793	0.0653322				6.34439	-3.83525	-3.84613	6.34439	-1.46022	-1.27983							1.43584	1.41869	1.07442	0.646494	0.996773	0.684579	6.34635	1.19616	6.34439	-1.49851	-1.31184					0.787988	0.444961
40000000	40100000	-0.168406	0.0733603								33410000	-0.055057	0.0142344				6.34635	-3.83811	-3.84864	6.34635	-1.46022	-1.27983							1.10094	0.935659	0.653969	0.210853	0.378272	0.225404	6.3483	1.19743	6.34635	-1.49851	-1.31184					0.602939	0.411631
40100000	40200000	0.131695	0.211012								33430000	-0.0627796	-0.012041				6.3483	-3.84096	-3.85114	6.3483	-1.46022	-1.27983							0.98769	1.07334	0.874326	0.54441	0.630324	0.265682	6.35025	1.19871	6.3483	-1.49851	-1.31184					0.873195	0.549611
40200000	40300000	-0.0254854	0.0701698								33450000	0.0312965	0.107896				6.35025	-3.8438	-3.85363	6.35025	-1.45733	-1.27887							1.44601	1.66453	0.863216	0.479758	0.496662	0.357285	6.35218	1.19985	6.35025	-1.49468	-1.30979					0.612612	0.462591
40300000	40400000	-0.0198615	0.0119021								33470000	0.0868433	0.198598				6.35218	-3.84661	-3.8561	6.35218	-1.45445	-1.27791							1.23607	1.10395	1.22108	0.708016	0.775079	0.548726	6.35411	1.20098	6.35218	-1.49086	-1.30776					0.780663	0.370677
40400000	40500000	-0.0327038	-0.0288172								33490000	0.082077	0.132773				6.35411	-3.84941	-3.85856	6.35411	-1.45445	-1.27791							1.54643	1.41588	0.597713	0.395732	0.526754	0.298146	6.35603	1.20211	6.35411	-1.49086	-1.30776					0.82139	0.466584
40500000	40600000	-0.149034	0.0446528								33510000	0.0650333	0.167871				6.35603	-3.8522	-3.86101	6.35603	-1.45445	-1.27791							1.09897	1.2896	0.530534	0.279379	0.505065	0.430053	6.35793	1.20324	6.35603	-1.49086	-1.30776					0.620707	0.698827
40600000	40700000	-0.321992	-0.136254								33530000	0.120495	0.202251				6.35793	-3.85498	-3.86345	6.35793	-1.45445	-1.27791							0.959875	0.931544	1.08845	0.546341	0.767568	0.602854	6.35984	1.20436	6.35793	-1.49086	-1.30776					0.589598	0.450698
40700000	40800000	-0.161576	-0.0461348								33550000	0.125508	0.186792				6.35984	-3.85774	-3.86588	6.35984	-1.45445	-1.27791							1.2763	1.18407	0.604629	0.370928	0.520105	0.400448	6.36173	1.20548	6.35984	-1.49086	-1.30776					0.639889	0.288368
40800000	40900000	-0.364737	0.00214584								33570000	0.154943	0.174064				6.36173	-3.86049	-3.8683	6.36173	-1.45134	-1.27682							1.08432	1.03082	0.848026	0.517636	0.611299	0.36198	6.36361	1.20647	6.36173	-1.48693	-1.30586					0.606794	0.611943
40900000	41000000	-0.129489	0.114569								33590000	0.193857	0.209882				6.36361	-3.86322	-3.8707	6.36361	-1.44825	-1.27574							0.904604	0.938812	1.29678	0.662124	0.587096	0.392557	6.36549	1.20745	6.36361	-1.48301	-1.30396					0.801806	0.57723
41000000	41100000	-0.0154934	-0.018723								33610000	0.165046	0.227518				6.36549	-3.86594	-3.8731	6.36549	-1.44825	-1.27574							1.02659	0.998354	0.800681	0.666734	0.549053	0.408999	6.36736	1.20843	6.36549	-1.48301	-1.30396					0.489878	0.503763
41100000	41200000	-0.26225	0.114026								33630000	0.129738	0.178438				6.36736	-3.86864	-3.87548	6.36736	-1.44825	-1.27574							1.5326	1.04405	0.742846	0.372735	0.435383	0.313723	6.36922	1.20941	6.36736	-1.48301	-1.30396					0.650685	0.511966
41200000	41300000	-0.176652	-0.0764704								33650000	0.187114	0.267655				6.36922	-3.87134	-3.87785	6.36922	-1.44825	-1.27574							1.47363	1.35493	0.821289	0.569425	0.509868	0.370554	6.37107	1.21038	6.36922	-1.48301	-1.30396					0.694758	0.2486
41300000	41400000	-0.0367814	-0.0860676								33670000	0.138179	0.234315				6.37107	-3.87402	-3.88021	6.37107	-1.44825	-1.27574							1.22981	0.910511	0.470293	0.570653	0.493177	0.512362	6.37291	1.21135	6.37107	-1.48301	-1.30396					0.875104	0.712961
41400000	41500000	-0.208486	-0.0384913								33690000	0.230303	0.341196				6.37291	-3.87669	-3.88257	6.37291	-1.44497	-1.27453							1.2375	0.861375	0.683277	0.858092	0.495004	0.604026	6.37475	1.21221	6.37291	-1.479	-1.30216					0.557303	0.483856
41500000	41600000	-0.29633	-0.180204								33710000	0.299084	0.377587				6.37475	-3.87934	-3.88491	6.37475	-1.44169	-1.27332							0.937054	0.824624	0.819582	0.588337	0.490232	0.30617	6.37658	1.21306	6.37475	-1.475	-1.30037					0.517818	0.533896
41600000	41700000										33730000	0.291978	0.390134				6.37658	-3.88197	-3.88723	6.37658	-1.44169	-1.27332							1.05063	1.26892	0.0293932	0.0284388	0.0342429	0.0270315	6.3784	1.2139	6.37658	-1.475	-1.30037					0.644879	0.59826
41700000	41800000	-0.430413	-0.225153								33750000	0.273787	0.354104				6.3784	-3.8846	-3.88955	6.3784	-1.44169	-1.27332							1.20188	1.26973	0.637136	0.51506	0.501852	0.352632	6.38021	1.21474	6.3784	-1.475	-1.30037					0.463093	0.356611
41800000	41900000	-0.186815	-0.168583								33770000	0.2616	0.324958				6.38021	-3.88721	-3.89186	6.38021	-1.44169	-1.27332							1.36056	1.25599	0.697387	0.404182	0.503212	0.372389	6.38202	1.21558	6.38021	-1.475	-1.30037					0.590427	0.321514
41900000	42000000	-0.423359	-0.256065								33790000	0.282309	0.33704				6.38202	-3.88982	-3.89416	6.38202	-1.44169	-1.27332							1.21941	1.05474	0.976369	0.54293	0.591357	0.284081	6.38382	1.21641	6.38202	-1.475	-1.30037					0.722206	0.421177
42000000	42100000	-0.239982	-0.079969								33810000	0.261128	0.329848				6.38382	-3.89241	-3.89645	6.38382	-1.43825	-1.27198							0.991256	0.878028	1.31606	0.444747	0.833167	0.247561	6.38561	1.21714	6.38382	-1.47092	-1.29864					0.681957	0.126471
42100000	42200000	-0.0473841	-0.0473927								33830000	0.263749	0.280658				6.38561	-3.89498	-3.89873	6.38561	-1.43483	-1.27065							1.18134	0.84833	0.88559	0.529129	0.426789	0.303616	6.38739	1.21787	6.38561	-1.46686	-1.29692					0.606323	0.309131
42200000	42300000	-0.272527	0.107053								33850000	0.129291	0.282634				6.38739	-3.89754	-3.90099	6.38739	-1.43483	-1.27065							1.24243	0.827984	0.889256	0.786196	0.883834	0.570687	6.38917	1.21859	6.38739	-1.46686	-1.29692					0.637803	0.489217
42300000	42400000	-0.268625	-0.156507								33870000	-0.00382448	0.186079				6.38917	-3.90009	-3.90325	6.38917	-1.43483	-1.27065							1.55222	1.0707	0.564387	0.479502	0.298915	0.282516	6.39094	1.21931	6.38917	-1.46686	-1.29692					0.65739	0.482169
42400000	42500000	-0.355393	-0.155126								33890000	-0.0363949	0.138017				6.39094	-3.90263	-3.9055	6.39094	-1.43483	-1.27065							1.54419	1.16751	0.95388	0.538273	0.62043	0.334841	6.3927	1.22002	6.39094	-1.46686	-1.29692					0.751773	0.596634
42500000	42600000	-0.350889	-0.285091								33910000	-0.0431955	0.123636				6.3927	-3.90515	-3.90774	6.3927	-1.43483	-1.27065							1.11045	0.947625	1.07015	0.383749	0.531021	0.284021	6.39445	1.22073	6.3927	-1.46686	-1.29692					0.761311	0.384562
42600000	42700000	-0.197578	-0.219056								33930000	-0.0364253	0.131371				6.39445	-3.90767	-3.90997	6.39445	-1.43126	-1.2692							1.28468	1.34158	0.540976	0.344512	0.461757	0.243928	6.3962	1.22134	6.39445	-1.46274	-1.29523					0.629352	0.412753
42700000	42800000	-0.283449	-0.254682								33950000	0.00413681	0.183828				6.3962	-3.91017	-3.91218	6.3962	-1.42771	-1.26775							1.02501	1.13221	1.28237	0.664525	0.793342	0.49094	6.39794	1.22196	6.3962	-1.45863	-1.29354					0.412699	0.549922
42800000	42900000	-0.29769	-0.136619								33970000	0.0184267	0.249315				6.39794	-3.91265	-3.91439	6.39794	-1.42771	-1.26775							1.39917	1.397	0.728877	0.477241	0.409437	0.353394	6.39967	1.22257	6.39794	-1.45863	-1.29354					0.6376	0.280191
42900000	43000000	-0.158006	0.0306028								33990000	0.0677096	0.240909				6.39967	-3.91513	-3.91659	6.39967	-1.42771	-1.26775							0.926558	0.888471	1.08694	0.788404	0.635799	0.711458	6.4014	1.22317	6.39967	-1.45863	-1.29354					0.586011	0.240553
43000000	43100000	-0.277353	-0.279921														6.4014	-3.91759	-3.91877	6.4014	-1.42771	-1.26775							1.00572	0.883984	0.749509	0.463644	0.852219	0.757886	6.40312	1.22377	6.4014	-1.45863	-1.29354					0.966304	0.251781
43100000	43200000	-0.273753	-0.121805														6.40312	-3.92005	-3.92096	6.40312	-1.42771	-1.26775							0.90442	0.930297	0.913069	1.02661	1.01195	1.34624	6.40483	1.22437	6.40312	-1.45863	-1.29354					0.568986	0.365493
43200000	43300000	-0.386454	-0.198773														6.40483	-3.92249	-3.92313	6.40483	-1.42403	-1.26618							1.50815	1.55878	0.934339	0.637623	0.58579	0.679747	6.40654	1.22488	6.40483	-1.45447	-1.29185					0.537485	0.489553
43300000	43400000	-0.263515	0.00547825														6.40654	-3.92492	-3.92529	6.40654	-1.42037	-1.26461							1.42883	1.17208	0.670934	0.775672	0.715448	0.589833	6.40824	1.22539	6.40654	-1.45033	-1.29017					0.588508	0.152641
43400000	43500000	-0.369619	-0.111804														6.40824	-3.92733	-3.92743	6.40824	-1.42037	-1.26461							1.13951	1.13658	0.943762	0.577663	0.475698	0.361965	6.40993	1.2259	6.40824	-1.45033	-1.29017					0.816562	0.507708
43500000	43600000	-0.255257	-0.000393659														6.40993	-3.92974	-3.92958	6.40993	-1.42037	-1.26461							1.1414	1.03257	1.0586	0.554921	0.910568	0.419348	6.41162	1.22641	6.40993	-1.45033	-1.29017					0.572508	0.625278
43600000	43700000	-0.186274	0.0801696														6.41162	-3.93213	-3.93171	6.41162	-1.42037	-1.26461							1.17148	0.961507	0.943313	0.713785	0.713328	0.719585	6.4133	1.22691	6.41162	-1.45033	-1.29017					0.60735	0.510318
43700000	43800000	-0.135288	-0.175308														6.4133	-3.93452	-3.93383	6.4133	-1.42037	-1.26461							1.00613	0.936757	1.1931	0.673874	0.659521	0.400135	6.41497	1.22741	6.4133	-1.45033	-1.29017					0.70143	0.396957
43800000	43900000	-0.182376	0.0535976														6.41497	-3.9369	-3.93595	6.41497	-1.41629	-1.26278							0.743631	0.661532	0.167939	0.265424	0.153012	0.183258	6.41664	1.22782	6.41497	-1.4458	-1.2883					0.358933	0.963208
43900000	44000000	0.0842497	0.275292														6.41664	-3.93925	-3.93805	6.41664	-1.41222	-1.26096							1.24112	1.11149	1.05059	0.355951	0.64045	0.480967	6.4183	1.22824	6.41664	-1.44129	-1.28644					0.583888	0.40073
44000000	44100000	0.285171	0.312201														6.4183	-3.9416	-3.94015	6.4183	-1.41222	-1.26096							1.1592	1.15196	0.881852	0.538486	0.601164	0.403954	6.41996	1.22865	6.4183	-1.44129	-1.28644					0.588235	0.706384
44100000	44200000	0.0762564	0.201075														6.41996	-3.94393	-3.94223	6.41996	-1.41222	-1.26096							1.14403	1.1587	0.5106	0.306947	0.423559	0.224541	6.4216	1.22905	6.41996	-1.44129	-1.28644					0.684616	0.356683
44200000	44300000	0.147098	0.0387164														6.4216	-3.94626	-3.94431	6.4216	-1.41222	-1.26096							1.18213	1.21165	1.07618	0.798146	0.627486	0.35583	6.42325	1.22946	6.4216	-1.44129	-1.28644					0.57356	0.486411
44300000	44400000	-0.0559595	-0.00845404														6.42325	-3.94858	-3.94638	6.42325	-1.41222	-1.26096							1.216	1.32196	0.639983	0.85693	0.45963	0.694008	6.42488	1.22986	6.42325	-1.44129	-1.28644					0.634811	0.415062
44400000	44500000	-0.29544	0.014593														6.42488	-3.95089	-3.94844	6.42488	-1.41222	-1.26096							1.19889	1.06657	0.732011	0.936937	0.782519	0.937285	6.42651	1.23026	6.42488	-1.44129	-1.28644					0.440976	0.641587
44500000	44600000	-0.11787	-0.133968														6.42651	-3.95319	-3.9505	6.42651	-1.40773	-1.25884							1.16123	1.2837	0.762938	0.499313	0.498002	0.542174	6.42813	1.23058	6.42651	-1.43639	-1.28434					0.572034	0.186107
44600000	44700000	-0.149769	-0.0883596														6.42813	-3.95547	-3.95254	6.42813	-1.40325	-1.25673							1.08731	1.19405	0.839227	0.680213	0.741365	0.401917	6.42975	1.2309	6.42813	-1.43151	-1.28224					0.481744	0.244749
44700000	44800000	-0.0696923	-0.0358741														6.42975	-3.95774	-3.95457	6.42975	-1.40325	-1.25673							1.29391	1.22629	0.83112	0.474684	0.85528	0.75897	6.43136	1.23122	6.42975	-1.43151	-1.28224					0.683352	0.504839
44800000	44900000	-0.0106904	0.0368141														6.43136	-3.96	-3.9566	6.43136	-1.40325	-1.25673							1.12286	0.986378	0.83568	0.356901	0.657181	0.247358	6.43297	1.23153	6.43136	-1.43151	-1.28224					0.925559	0.470343
44900000	45000000	-0.193015	-0.0998553														6.43297	-3.96225	-3.95861	6.43297	-1.40325	-1.25673							0.826929	0.7226	0.88292	0.660329	0.774003	0.659168	6.43457	1.23184	6.43297	-1.43151	-1.28224					0.570514	0.555703
45000000	45100000	-0.235733	-0.0622728														6.43457	-3.9645	-3.96063	6.43457	-1.40325	-1.25673							1.39338	1.24159	0.712301	0.398265	0.746035	0.559858	6.43616	1.23215	6.43457	-1.43151	-1.28224					0.572121	0.910513
45100000	45200000	-0.186832	-0.215448														6.43616	-3.96673	-3.96263	6.43616	-1.40325	-1.25673							0.917904	0.843809	0.780985	0.560444	0.443285	0.410231	6.43775	1.23246	6.43616	-1.43151	-1.28224					0.789848	0.182018
45200000	45300000	-0.111046	-0.112942														6.43775	-3.96896	-3.96462	6.43775	-1.39867	-1.25447							1.57222	1.32667	0.702695	0.255105	0.456167	0.200924	6.43933	1.2327	6.43775	-1.4266	-1.28					0.682591	0.311277
45300000	45400000	-0.0358746	0.098662														6.43933	-3.97117	-3.9666	6.43933	-1.39411	-1.25222							1.04626	1.01665	0.854154	0.311911	0.611764	0.37672	6.44091	1.23293	6.43933	-1.42171	-1.27778					0.483389	0.382967
45400000	45500000	0.262818	0.444116														6.44091	-3.97336	-3.96858	6.44091	-1.39411	-1.25222							0.915265	0.828795	0.745588	0.307943	0.498401	0.394345	6.44248	1.23316	6.44091	-1.42171	-1.27778					0.464357	0.377297
45500000	45600000	0.336033	0.49187														6.44248	-3.97555	-3.97055	6.44248	-1.39411	-1.25222							1.40399	1.43486	0.942356	0.447403	0.665935	0.457016	6.44404	1.23339	6.44248	-1.42171	-1.27778					0.458458	0.3054
45600000	45700000	0.309159	0.482759														6.44404	-3.97774	-3.97251	6.44404	-1.39411	-1.25222							1.0437	1.13234	0.987267	0.259818	0.452763	0.418456	6.4456	1.23362	6.44404	-1.42171	-1.27778					0.569539	0.608593
45700000	45800000	-0.487604	-0.0424377														6.4456	-3.97991	-3.97446	6.4456	-1.39411	-1.25222							0.945642	1.01094	0.626916	0.447168	0.453167	0.451546	6.44716	1.23385	6.4456	-1.42171	-1.27778					0.361558	0.0637135
45800000	45900000	-1.03077	-1.12952														6.44716	-3.98208	-3.9764	6.44716	-1.39411	-1.25222							1.40393	1.24411	0.923927	0.594837	0.502168	0.31123	6.44871	1.23407	6.44716	-1.42171	-1.27778					0.413787	0.369969
45900000	46000000	-1.09533	-1.2564														6.44871	-3.98423	-3.97834	6.44871	-1.38945	-1.24983							1.08406	0.909504	0.607919	0.518423	0.326747	0.595738	6.45025	1.23423	6.44871	-1.4168	-1.27537					0.70164	0.497678
46000000	46100000	-0.954692	-1.1572														6.45025	-3.98637	-3.98027	6.45025	-1.38482	-1.24744							1.23213	1.06361	0.589586	0.415989	0.427879	0.381332	6.45179	1.23439	6.45025	-1.41191	-1.27297					0.890929	0.443789
46100000	46200000	-0.969198	-1.06013														6.45179	-3.9885	-3.98218	6.45179	-1.38482	-1.24744							1.30941	1.10323	0.587967	0.305056	0.331444	0.334905	6.45332	1.23455	6.45179	-1.41191	-1.27297					0.372587	0.289745
46200000	46300000	-1.1559	-1.16056														6.45332	-3.99062	-3.9841	6.45332	-1.38482	-1.24744							1.09521	1.09019	0.917308	0.398206	0.448439	0.330011	6.45484	1.2347	6.45332	-1.41191	-1.27297					0.87668	0.617585
46300000	46400000	-1.02251	-1.14313														6.45484	-3.99274	-3.986	6.45484	-1.38482	-1.24744							1.13464	0.992381	0.879342	0.347403	0.399126	0.427536	6.45637	1.23486	6.45484	-1.41191	-1.27297					0.683201	0.485001
46400000	46500000	-1.24948	-1.29785														6.45637	-3.99484	-3.9879	6.45637	-1.38482	-1.24744							0.787013	0.649073	0.804076	0.50338	0.636608	0.361685	6.45788	1.23501	6.45637	-1.41191	-1.27297					0.505169	0.2105
46500000	46600000	-1.09694	-1.05533														6.45788	-3.99694	-3.98979	6.45788	-1.38482	-1.24744							1.09299	1.11767	0.768377	0.476976	0.484045	0.327195	6.45939	1.23516	6.45788	-1.41191	-1.27297					0.824478	0.546233
46600000	46700000	-1.00432	-1.25214														6.45939	-3.99903	-3.99167	6.45939	-1.3801	-1.24491							1.21158	1.08033	0.610022	0.297852	0.447265	0.1851	6.4609	1.23525	6.45939	-1.40699	-1.27037					0.730597	0.284354
46700000	46800000	-1.06924	-1.40465														6.4609	-4.0011	-3.99354	6.4609	-1.3754	-1.24239							1.13749	1.01878	0.77233	0.235755	0.5122	0.362595	6.4624	1.23534	6.4609	-1.4021	-1.26777					0.67965	0.508434
46800000	46900000	-1.25114	-1.33096														6.4624	-4.00317	-3.99541	6.4624	-1.3754	-1.24239							1.37107	1.3299	0.605629	0.170768	0.673712	0.206198	6.46389	1.23543	6.4624	-1.4021	-1.26777					0.637957	0.565178
46900000	47000000	-1.00402	-1.24816														6.46389	-4.00522	-3.99726	6.46389	-1.3754	-1.24239							1.21106	1.15256	0.884633	0.532625	0.469625	0.198386	6.46538	1.23552	6.46389	-1.4021	-1.26777					0.457786	0.450024
47000000	47100000	-1.0641	-1.33292														6.46538	-4.00727	-3.99912	6.46538	-1.3754	-1.24239							1.23815	0.859458	1.00327	0.560376	0.306452	0.47005	6.46687	1.23561	6.46538	-1.4021	-1.26777					0.50321	0.150083
47100000	47200000	-0.867242	-1.24842														6.46687	-4.00931	-4.00096	6.46687	-1.3754	-1.24239							1.30558	1.2763	0.837448	0.59817	0.750562	0.619825	6.46835	1.23569	6.46687	-1.4021	-1.26777					0.73154	0.39383
47200000	47300000	-1.27279	-1.23417														6.46835	-4.01135	-4.0028	6.46835	-1.3754	-1.24239							1.00256	1.18593	0.635167	0.247809	0.712147	0.452537	6.46982	1.23578	6.46835	-1.4021	-1.26777					0.223286	0.380236
47300000	47400000	-1.22833	-1.53395														6.46982	-4.01338	-4.00463	6.46982	-1.37062	-1.23975							1.18929	0.980081	0.70734	0.658153	0.820862	0.85556	6.47129	1.2358	6.46982	-1.3972	-1.26494					0.653237	0.575062
47400000	47500000	-0.983426	-1.2579														6.47129	-4.01539	-4.00645	6.47129	-1.36586	-1.23711							1.27205	1.14859	0.828353	0.75658	1.07225	0.996345	6.47276	1.23583	6.47129	-1.39231	-1.26213					0.720063	0.433212
47500000	47600000	-0.888317	-1.62922														6.47276	-4.01739	-4.00826	6.47276	-1.36586	-1.23711							1.37609	1.20526	0.797997	0.676128	0.531561	0.691257	6.47422	1.23586	6.47276	-1.39231	-1.26213					0.623262	0.218388
47600000	47700000	-1.17964	-1.51468														6.47422	-4.01938	-4.01007	6.47422	-1.36586	-1.23711							1.43933	1.23783	0.676165	0.355706	0.30011	0.323559	6.47567	1.23588	6.47422	-1.39231	-1.26213					0.567506	0.590967
47700000	47800000	-1.0892	-1.33398														6.47567	-4.02137	-4.01187	6.47567	-1.36586	-1.23711							1.19677	1.42157	1.12832	0.133025	0.56795	0.34869	6.47712	1.23591	6.47567	-1.39231	-1.26213					0.720401	0.395537
47800000	47900000	-1.0185	-1.4404														6.47712	-4.02335	-4.01366	6.47712	-1.36586	-1.23711							1.21834	1.25519	0.999025	0.201648	0.480535	0.33694	6.47857	1.23593	6.47712	-1.39231	-1.26213					0.769954	0.820772
47900000	48000000	-1.20532	-1.39024														6.47857	-4.02532	-4.01545	6.47857	-1.36586	-1.23711							1.27266	1.13139	0.788157	0.435524	0.601931	0.288821	6.48001	1.23595	6.47857	-1.39231	-1.26213					0.795492	0.146152
48000000	48100000	-1.05713	-1.44427														6.48001	-4.02729	-4.01723	6.48001	-1.36069	-1.23415							1.17778	1.09329	0.531845	0.429193	0.368982	0.203128	6.48144	1.23592	6.48001	-1.38708	-1.25885					0.513428	0.336405
48100000	48200000	-1.25008	-1.3408														6.48144	-4.02924	-4.019	6.48144	-1.35553	-1.2312							1.30387	1.08523	0.894079	0.359768	0.802993	0.283591	6.48287	1.23589	6.48144	-1.38185	-1.25557					0.625299	0.407407
48200000	48300000	-1.10247	-1.12748														6.48287	-4.03117	-4.02076	6.48287	-1.35553	-1.2312							1.27732	1.13301	1.0001	0.510794	0.444602	0.35957	6.4843	1.23585	6.48287	-1.38185	-1.25557					0.621793	0.73475
48300000	48400000	-1.239	-1.18476														6.4843	-4.03311	-4.02252	6.4843	-1.35553	-1.2312							1.03858	0.92886	0.919199	0.496571	0.438727	0.326258	6.48572	1.23581	6.4843	-1.38185	-1.25557					0.613184	0.193626
48400000	48500000	-0.991545	-1.25616														6.48572	-4.03504	-4.02427	6.48572	-1.35553	-1.2312							1.24217	1.18417	1.01378	0.584122	0.392148	0.36489	6.48714	1.23578	6.48572	-1.38185	-1.25557					0.783367	0.465801
48500000	48600000	-0.988424	-1.17506														6.48714	-4.03696	-4.02601	6.48714	-1.35553	-1.2312							1.05631	0.90159	0.982362	0.845738	0.950838	0.692198	6.48855	1.23574	6.48714	-1.38185	-1.25557					0.956112	0.23637
48600000	48700000	-1.11424	-0.922622														6.48855	-4.03887	-4.02775	6.48855	-1.35553	-1.2312							1.29569	1.11009	1.0017	0.519925	0.535968	0.395949	6.48996	1.2357	6.48855	-1.38185	-1.25557					0.930091	0.538389
48700000	48800000	-1.32652	-1.29444														6.48996	-4.04078	-4.02948	6.48996	-1.35553	-1.2312							0.953367	0.890052	0.885327	0.772659	0.7652	0.380948	6.49136	1.23566	6.48996	-1.38185	-1.25557					0.75591	0.640528
48800000	48900000	-0.832345	-1.12211														6.49136	-4.04268	-4.03121	6.49136	-1.34993	-1.22791							1.16173	1.12269	0.974264	0.50887	0.440735	0.355566	6.49276	1.23557	6.49136	-1.37627	-1.25178					0.642818	0.613516
48900000	49000000	-0.8089	-1.02856														6.49276	-4.04456	-4.03292	6.49276	-1.34436	-1.22462							0.894499	0.940244	0.784983	0.45092	0.466827	0.367973	6.49415	1.23547	6.49276	-1.3707	-1.24799					0.82783	0.405633
49000000	49100000	-0.832256	-0.982955														6.49415	-4.04644	-4.03463	6.49415	-1.34436	-1.22462							1.0553	0.950004	0.984231	0.447083	0.493724	0.503153	6.49554	1.23537	6.49415	-1.3707	-1.24799					0.773106	0.510855
49100000	49200000	-0.815919	-0.830966														6.49554	-4.0483	-4.03633	6.49554	-1.34436	-1.22462							0.937389	0.924255	0.784824	0.219594	0.766145	0.446073	6.49693	1.23527	6.49554	-1.3707	-1.24799					0.729236	0.375926
49200000	49300000	-0.606347	-0.658752														6.49693	-4.05017	-4.03803	6.49693	-1.34436	-1.22462							0.91441	0.801288	0.667098	0.343825	0.60783	0.494293	6.49831	1.23518	6.49693	-1.3707	-1.24799					0.823334	0.416956
49300000	49400000	-0.521364	-0.600945														6.49831	-4.05202	-4.03972	6.49831	-1.34436	-1.22462							1.08568	1.01392	0.530773	0.41777	0.40283	0.412745	6.49969	1.23508	6.49831	-1.3707	-1.24799					0.617091	0.293741
49400000	49500000	-0.692506	-0.48697														6.49969	-4.05387	-4.04141	6.49969	-1.34436	-1.22462							0.756588	0.76132	0.804965	0.630578	0.52302	0.393558	6.50106	1.23498	6.49969	-1.3707	-1.24799					0.503698	0.28838
49500000	49600000	-0.584554	-0.248417														6.50106	-4.05572	-4.04309	6.50106	-1.34436	-1.22462							1.15931	1.12345	0.878783	0.588693	0.585594	0.356621	6.50243	1.23488	6.50106	-1.3707	-1.24799					0.520075	0.306696
49600000	49700000	-0.81827	-0.779944														6.50243	-4.05756	-4.04476	6.50243	-1.3387	-1.22121							0.95272	0.950579	0.645989	0.413419	0.398265	0.44218	6.50379	1.23472	6.50243	-1.36512	-1.2439					0.695738	0.516373
49700000	49800000	-0.836507	-1.12896														6.50379	-4.05937	-4.04642	6.50379	-1.33305	-1.21781							1.26419	1.26515	0.435369	0.393879	0.39083	0.356721	6.50515	1.23457	6.50379	-1.35956	-1.23983					0.773195	0.630157
49800000	49900000	-1.29744	-0.961642														6.50515	-4.06119	-4.04808	6.50515	-1.33305	-1.21781							1.05248	1.05623	0.539996	0.462101	0.603319	0.452845	6.50651	1.23441	6.50515	-1.35956	-1.23983					0.644547	0.618852
49900000	50000000	-0.728522	-0.5422														6.50651	-4.06299	-4.04973	6.50651	-1.33305	-1.21781							0.789414	0.811313	0.480711	0.388849	0.540904	0.368417	6.50786	1.23425	6.50651	-1.35956	-1.23983					0.813971	0.156067
50000000	50100000	0.095799	0.220981														6.50786	-4.06479	-4.05137	6.50786	-1.33305	-1.21781							0.775455	0.746756	0.489265	0.335063	0.490409	0.535756	6.5092	1.2341	6.50786	-1.35956	-1.23983					0.475358	0.258497
50100000	50200000	0.563684	0.541458														6.5092	-4.06659	-4.05301	6.5092	-1.33305	-1.21781							1.3544	1.24102	0.409665	0.302112	0.721159	0.373272	6.51055	1.23394	6.5092	-1.35956	-1.23983					0.708827	0.50977
50200000	50300000	0.418406	0.495763														6.51055	-4.06838	-4.05465	6.51055	-1.33305	-1.21781							1.15163	1.00051	0.714328	0.584112	0.759674	0.473126	6.51188	1.23379	6.51055	-1.35956	-1.23983					0.610897	0.478229
50300000	50400000	0.570281	0.655241														6.51188	-4.07016	-4.05628	6.51188	-1.33305	-1.21781							1.17278	1.19599	0.473844	0.33068	0.523609	0.497028	6.51322	1.23363	6.51188	-1.35956	-1.23983					0.491287	0.37439
50400000	50500000	0.539795	0.540376														6.51322	-4.07194	-4.0579	6.51322	-1.32732	-1.21427							1.21069	1.0492	0.544976	0.450615	0.604812	0.540512	6.51455	1.23342	6.51322	-1.35397	-1.23546					0.423773	0.487324
50500000	50600000	0.567493	0.52842														6.51455	-4.0737	-4.05951	6.51455	-1.3216	-1.21075							1.05027	1.13204	0.476305	0.433328	0.533862	0.354828	6.51587	1.23321	6.51455	-1.3484	-1.2311					0.527725	0.397924
50600000	50700000	0.589222	0.530563														6.51587	-4.07545	-4.06112	6.51587	-1.3216	-1.21075							1.12586	0.918313	0.642939	0.38025	0.374838	0.294466	6.5172	1.233	6.51587	-1.3484	-1.2311					0.52828	0.617483
50700000	50800000	0.604729	0.498686														6.5172	-4.0772	-4.06272	6.5172	-1.3216	-1.21075							1.06623	1.15179	0.552808	0.548264	0.412947	0.431519	6.51851	1.23278	6.5172	-1.3484	-1.2311					0.562641	0.564737
50800000	50900000	0.591519	0.674874														6.51851	-4.07894	-4.06431	6.51851	-1.3216	-1.21075							1.27267	1.23282	0.690172	0.272795	0.475919	0.513634	6.51983	1.23257	6.51851	-1.3484	-1.2311					0.589368	0.574447
50900000	51000000	0.600404	0.59674														6.51983	-4.08068	-4.06591	6.51983	-1.3216	-1.21075							1.21859	1.16089	0.456093	0.416612	0.56545	0.403128	6.52114	1.23236	6.51983	-1.3484	-1.2311					0.324871	0
51000000	51100000	0.591293	0.551381														6.52114	-4.08241	-4.06749	6.52114	-1.3216	-1.21075							1.32702	1.33391	0.629333	0.501232	0.681609	0.52007	6.52244	1.23215	6.52114	-1.3484	-1.2311					0.366622	0.30604
51100000	51200000	0.557336	0.641891														6.52244	-4.08413	-4.06907	6.52244	-1.3216	-1.21075							0.575846	0.759328	0.551176	0.237857	0.443626	0.550678	6.52375	1.23194	6.52244	-1.3484	-1.2311					0.521021	0.535047
51200000	51300000	0.596031	0.620092														6.52375	-4.08586	-4.07065	6.52375	-1.3158	-1.20711							1.68542	1.78822	0.616832	0.591882	0.624759	0.43137	6.52504	1.23168	6.52375	-1.3428	-1.22648					0.667296	0.24966
51300000	51400000	0.353677	0.574036														6.52504	-4.08756	-4.07221	6.52504	-1.31001	-1.20348							1.34545	1.1278	0.338113	0.287442	0.342029	0.312861	6.52634	1.23142	6.52504	-1.33721	-1.22188					0.668362	0.390535
51400000	51500000	0.545063	0.481815														6.52634	-4.08925	-4.07377	6.52634	-1.31001	-1.20348							1.51644	1.40588	0.605202	0.377983	0.471559	0.547755	6.52763	1.23115	6.52634	-1.33721	-1.22188					0.638119	0.510913
51500000	51600000	0.558283	0.555779														6.52763	-4.09094	-4.07532	6.52763	-1.31001	-1.20348							1.26078	1.17766	0.722361	0.44272	0.478756	0.418584	6.52892	1.23089	6.52763	-1.33721	-1.22188					0.685165	0.549364
51600000	51700000	0.388299	0.395619														6.52892	-4.09263	-4.07687	6.52892	-1.31001	-1.20348							1.18875	1.04069	0.389899	0.399053	0.537134	0.36048	6.5302	1.23063	6.52892	-1.33721	-1.22188					0.458032	0.393123
51700000	51800000	0.316405	0.422268														6.5302	-4.09431	-4.07842	6.5302	-1.31001	-1.20348							1.28276	1.12743	0.723325	0.408653	0.6437	0.426442	6.53148	1.23037	6.5302	-1.33721	-1.22188					0.750876	0.392311
51800000	51900000	0.0606412	0.198312														6.53148	-4.09599	-4.07996	6.53148	-1.31001	-1.20348							1.1752	1.20975	0.76012	0.510388	0.414224	0.287003	6.53275	1.2301	6.53148	-1.33721	-1.22188					0.548996	0.235614
51900000	52000000	0.260906	0.353057														6.53275	-4.09766	-4.08149	6.53275	-1.31001	-1.20348							0.716249	0.742114	0.750929	0.607372	0.298841	0.320509	6.53403	1.22984	6.53275	-1.33721	-1.22188					0.523966	0.32858
52000000	52100000	0.134255	0.312044														6.53403	-4.09932	-4.08302	6.53403	-1.30414	-1.19973							0.95109	0.90205	0.955908	0.589336	0.43866	0.369458	6.53529	1.22953	6.53403	-1.33158	-1.21705					0.574333	0.187184
52100000	52200000	0.204872	0.423644														6.53529	-4.10097	-4.08454	6.53529	-1.29828	-1.19599							1.01387	1.04304	0.724496	0.457022	0.734497	0.454395	6.53656	1.22922	6.53529	-1.32596	-1.21222					0.278677	0.321898
52200000	52300000	0.226135	0.193169														6.53656	-4.10261	-4.08605	6.53656	-1.29828	-1.19599							0.896568	0.837206	1.38196	0.744623	0.855592	0.473048	6.53782	1.22891	6.53656	-1.32596	-1.21222					0.427778	0.292284
52300000	52400000	0.070379	0.145498														6.53782	-4.10425	-4.08756	6.53782	-1.29828	-1.19599							1.09418	1.04475	1.22186	0.638998	0.57843	0.208286	6.53908	1.2286	6.53782	-1.32596	-1.21222					0.538045	0.175838
52400000	52500000	0.289673	0.220272														6.53908	-4.10588	-4.08906	6.53908	-1.29828	-1.19599							1.33892	1.33875	0.694606	0.467967	0.488753	0.264963	6.54033	1.22829	6.53908	-1.32596	-1.21222					0.555462	0.575209
52500000	52600000	-0.189995	0.010784														6.54033	-4.10751	-4.09056	6.54033	-1.29828	-1.19599							1.08036	1.06724	1.27613	0.660109	1.00377	0.773352	6.54158	1.22798	6.54033	-1.32596	-1.21222					0.486264	0.331102
52600000	52700000	-0.245344	-0.34064														6.54158	-4.10913	-4.09205	6.54158	-1.29828	-1.19599							1.33513	1.2439	0.908702	0.36476	0.673696	0.24552	6.54283	1.22767	6.54158	-1.32596	-1.21222					0.613262	0.564315
52700000	52800000	-0.322916	-0.279531														6.54283	-4.11075	-4.09355	6.54283	-1.29828	-1.19599							1.08847	0.988398	0.989828	0.697284	0.746268	0.449675	6.54407	1.22736	6.54283	-1.32596	-1.21222					0.497917	0.422512
52800000	52900000	-0.186279	-0.149463														6.54407	-4.11236	-4.09503	6.54407	-1.29196	-1.19191							1.09724	1.02146	0.563002	0.452683	0.557063	0.388561	6.54531	1.227	6.54407	-1.31994	-1.20689					0.737041	0.524552
52900000	53000000	-0.0732654	0.264626														6.54531	-4.11395	-4.0965	6.54531	-1.28566	-1.18783							1.28614	1.18734	0.182711	0.156547	0.147157	0.150389	6.54654	1.22664	6.54531	-1.31393	-1.20158					0.935077	0.331125
53000000	53100000	0.023026	0.241974														6.54654	-4.11554	-4.09797	6.54654	-1.28566	-1.18783							1.22361	1.06049	0.96037	0.639405	0.547992	0.517694	6.54777	1.22628	6.54654	-1.31393	-1.20158					0.647522	0.288857
53100000	53200000	0.24886	0.490733														6.54777	-4.11712	-4.09943	6.54777	-1.28566	-1.18783							1.13506	1.22783	1.05941	0.49883	0.536802	0.423575	6.549	1.22592	6.54777	-1.31393	-1.20158					0.848709	0.536532
53200000	53300000	0.463723	0.408816														6.549	-4.1187	-4.10089	6.549	-1.28566	-1.18783							1.13169	1.07364	0.221179	0.216291	0.201274	0.162485	6.55023	1.22556	6.549	-1.31393	-1.20158					0.455333	0.209791
53300000	53400000	0.399257	0.454527														6.55023	-4.12028	-4.10235	6.55023	-1.28566	-1.18783							0.96036	1.0013	1.11543	0.459001	0.440898	0.254227	6.55145	1.2252	6.55023	-1.31393	-1.20158					0.835229	0.338634
53400000	53500000	0.191579	0.304936														6.55145	-4.12185	-4.1038	6.55145	-1.28566	-1.18783							1.2983	1.16032	0.935559	0.670645	0.725694	0.740725	6.55267	1.22485	6.55145	-1.31393	-1.20158					0.87721	0.401628
53500000	53600000	0.193696	0.302955														6.55267	-4.12342	-4.10525	6.55267	-1.28566	-1.18783							0.894194	0.841392	0.928422	0.974088	1.11948	1.35234	6.55388	1.22449	6.55267	-1.31393	-1.20158					0.958235	0.604418
53600000	53700000	0.132405	0.338928														6.55388	-4.12498	-4.10669	6.55388	-1.28566	-1.18783							1.32046	1.25947	0.850377	0.807334	0.570466	0.463455	6.55509	1.22413	6.55388	-1.31393	-1.20158					0.776056	0.582236
53700000	53800000	-0.0716395	0.153748														6.55509	-4.12654	-4.10813	6.55509	-1.27889	-1.18339							0.929048	0.905808	1.09946	0.63421	0.639426	0.373363	6.5563	1.22373	6.55509	-1.30747	-1.19576					0.623516	0.374426
53800000	53900000	-0.0534223	-0.152934														6.5563	-4.12807	-4.10955	6.5563	-1.27213	-1.17896							1.03105	0.795701	0.805349	0.432554	0.627062	0.580372	6.55751	1.22332	6.5563	-1.30103	-1.18996					0.705221	0.616654
53900000	54000000	-0.400474	-0.451541														6.55751	-4.12961	-4.11097	6.55751	-1.27213	-1.17896							1.20224	1.11327	1.09245	0.956618	0.90721	0.759936	6.55871	1.22292	6.55751	-1.30103	-1.18996					0.485554	0.501371
54000000	54100000	-0.525523	-0.5501														6.55871	-4.13113	-4.11239	6.55871	-1.27213	-1.17896							1.20078	1.30959	0.79437	0.415759	0.463722	0.290737	6.55991	1.22251	6.55871	-1.30103	-1.18996					0.438236	0.233056
54100000	54200000	-0.384575	-0.461616														6.55991	-4.13266	-4.1138	6.55991	-1.27213	-1.17896							1.25961	1.24914	1.03186	0.626138	0.869326	0.617192	6.5611	1.22211	6.55991	-1.30103	-1.18996					0.558587	0.478288
54200000	54300000	-0.25546	-0.428164														6.5611	-4.13418	-4.11521	6.5611	-1.27213	-1.17896							1.11006	1.10909	1.16053	0.467528	0.398987	0.352506	6.56229	1.22171	6.5611	-1.30103	-1.18996					0.575778	0.372087
54300000	54400000	-0.508208	-0.240219														6.56229	-4.13569	-4.11662	6.56229	-1.27213	-1.17896							1.39808	1.36714	0.779997	0.450105	0.589935	0.406431	6.56348	1.2213	6.56229	-1.30103	-1.18996					0.583346	0.617235
54400000	54500000	-0.177976	-0.0650862														6.56348	-4.1372	-4.11802	6.56348	-1.27213	-1.17896							0.797007	0.928641	0.595571	0.466067	0.471699	0.395301	6.56467	1.2209	6.56348	-1.30103	-1.18996					0.561104	0.411242
54500000	54600000	-0.423888	-0.733888														6.56467	-4.13871	-4.11941	6.56467	-1.27213	-1.17896							1.56517	1.57261	0.78114	0.677661	0.634423	0.886488	6.56585	1.2205	6.56467	-1.30103	-1.18996					0.55256	0.435457
54600000	54700000	-0.138417	-0.385968														6.56585	-4.14022	-4.12081	6.56585	-1.26527	-1.1744							0.812765	0.669961	0.9194	0.671039	0.41803	0.387494	6.56703	1.22006	6.56585	-1.29449	-1.18402					0.872488	0.57655
54700000	54800000	-0.277953	-0.603487														6.56703	-4.1417	-4.12219	6.56703	-1.25844	-1.16986							1.50902	1.30186	0.936565	0.612217	0.530607	0.564775	6.5682	1.21961	6.56703	-1.28796	-1.1781					0.602083	0.385237
54800000	54900000	0.140003	0.314331														6.5682	-4.14318	-4.12356	6.5682	-1.25844	-1.16986							1.13275	0.941761	0.478009	0.437438	0.600307	0.4151	6.56937	1.21916	6.5682	-1.28796	-1.1781					0.755961	0.540896
54900000	55000000	0.467265	0.453712														6.56937	-4.14465	-4.12493	6.56937	-1.25844	-1.16986							1.3318	1.43718	0.627275	0.794652	0.75904	0.859487	6.57054	1.21872	6.56937	-1.28796	-1.1781					0.758061	0.394019
55000000	55100000	0.358719	0.31876														6.57054	-4.14612	-4.1263	6.57054	-1.25844	-1.16986							1.53024	1.44335	0.73408	0.587056	0.529659	0.726484	6.57171	1.21828	6.57054	-1.28796	-1.1781					0.730884	0.32453
55100000	55200000	0.359664	0.453639														6.57171	-4.14759	-4.12766	6.57171	-1.25844	-1.16986							1.03648	1.01906	0.584668	0.801258	0.755726	1.06042	6.57287	1.21783	6.57171	-1.28796	-1.1781					0.695776	0.330004
55200000	55300000	0.10773	0.316191														6.57287	-4.14905	-4.12902	6.57287	-1.25844	-1.16986							1.37094	1.19884	0.529741	0.339103	0.51552	0.230557	6.57403	1.21739	6.57287	-1.28796	-1.1781					0.755243	0.579816
55300000	55400000	0.536226	0.506745														6.57403	-4.15051	-4.13038	6.57403	-1.25844	-1.16986							1.55455	1.5037	0.516377	0.467816	0.66021	0.697739	6.57519	1.21695	6.57403	-1.28796	-1.1781					0.604972	0.269601
55400000	55500000	0.601941	0.548074														6.57519	-4.15197	-4.13173	6.57519	-1.25844	-1.16986							1.35809	1.25898	0.987232	0.615102	0.637011	0.398786	6.57634	1.21651	6.57519	-1.28796	-1.1781					0.787832	0.467635
55500000	55600000	0.703885	0.671153														6.57634	-4.15342	-4.13308	6.57634	-1.2515	-1.16519							1.00418	0.86272	0.641023	0.53408	0.52689	0.550922	6.57749	1.21603	6.57634	-1.28132	-1.17209					0.709127	0.703704
55600000	55700000	0.515364	0.482909														6.57749	-4.15485	-4.13442	6.57749	-1.24459	-1.16054							1.49935	1.39033	0.55845	0.265219	0.461671	0.295911	6.57864	1.21555	6.57749	-1.27469	-1.1661					0.524166	0.529328
55700000	55800000	0.475374	0.530934														6.57864	-4.15628	-4.13575	6.57864	-1.24459	-1.16054							1.11291	1.13583	0.839413	0.490209	0.494032	0.376678	6.57978	1.21507	6.57864	-1.27469	-1.1661					0.68509	0.268401
55800000	55900000	0.544258	0.419377														6.57978	-4.1577	-4.13708	6.57978	-1.24459	-1.16054							1.1994	1.18818	0.817159	0.553761	0.635574	0.589495	6.58092	1.21459	6.57978	-1.27469	-1.1661					0.675604	0.498267
55900000	56000000	0.483942	0.441409														6.58092	-4.15913	-4.1384	6.58092	-1.24459	-1.16054							1.2583	1.03473	0.845767	0.647585	0.699914	0.568748	6.58206	1.21411	6.58092	-1.27469	-1.1661					0.542949	0.338934
56000000	56100000	0.547275	0.465165														6.58206	-4.16054	-4.13972	6.58206	-1.24459	-1.16054							1.2368	1.08255	0.719073	0.750671	0.893368	0.749335	6.5832	1.21363	6.58206	-1.27469	-1.1661					0.530963	0.492669
56100000	56200000	0.410754	0.457537														6.5832	-4.16196	-4.14104	6.5832	-1.24459	-1.16054							1.03785	0.950412	0.258588	0.145535	0.21712	0.118383	6.58433	1.21316	6.5832	-1.27469	-1.1661					0.624398	0.574385
56200000	56300000	0.413306	0.385653														6.58433	-4.16336	-4.14236	6.58433	-1.24459	-1.16054							1.07344	1.0341	0.758008	0.506424	0.681763	0.516821	6.58546	1.21268	6.58433	-1.27469	-1.1661					0.662948	0.474717
56300000	56400000	0.253423	0.267923														6.58546	-4.16477	-4.14367	6.58546	-1.24459	-1.16054							1.29082	1.22477	0.689418	0.442242	0.615781	0.367897	6.58659	1.21221	6.58546	-1.27469	-1.1661					0.585978	0.304917
56400000	56500000	0.275631	0.342529														6.58659	-4.16617	-4.14497	6.58659	-1.23758	-1.15576							1.09982	1.07578	0.36855	0.245811	0.29439	0.225943	6.58771	1.2117	6.58659	-1.26794	-1.16006					1.01488	0.355891
56500000	56600000	0.270393	0.429673														6.58771	-4.16756	-4.14627	6.58771	-1.2306	-1.151							0.889463	0.78035	1.11137	0.638784	0.686546	0.480639	6.58883	1.21119	6.58771	-1.2612	-1.15403					0.520772	0.116925
56600000	56700000	0.361607	0.468519														6.58883	-4.16893	-4.14756	6.58883	-1.2306	-1.151							1.23848	0.950457	0.726787	0.31304	0.689599	0.451904	6.58995	1.21068	6.58883	-1.2612	-1.15403					0.695974	0.434128
56700000	56800000	0.339499	0.406305														6.58995	-4.17031	-4.14884	6.58995	-1.2306	-1.151							1.08466	0.999517	0.884407	0.583954	0.450406	0.262782	6.59106	1.21017	6.58995	-1.2612	-1.15403					0.528407	0.557717
56800000	56900000	0.161404	0.238598														6.59106	-4.17168	-4.15013	6.59106	-1.2306	-1.151							1.35919	1.32506	0.720364	0.234883	0.583517	0.533775	6.59218	1.20967	6.59106	-1.2612	-1.15403					0.559159	0.382362
56900000	57000000	0.256247	0.332138														6.59218	-4.17305	-4.15141	6.59218	-1.2306	-1.151							0.973174	0.947606	0.887405	0.476872	0.705719	0.494188	6.59329	1.20916	6.59218	-1.2612	-1.15403					0.631231	0.567715
57000000	57100000	0.351288	0.484887														6.59329	-4.17442	-4.15268	6.59329	-1.2306	-1.151							1.24632	1.25163	0.730233	0.482072	0.52582	0.392047	6.59439	1.20866	6.59329	-1.2612	-1.15403					0.709904	0.65346
57100000	57200000	0.444047	0.4005														6.59439	-4.17578	-4.15396	6.59439	-1.2306	-1.151							1.10987	0.992415	1.07216	0.346536	0.91847	0.449659	6.5955	1.20816	6.59439	-1.2612	-1.15403					0.317004	0.229957
57200000	57300000	0.462166	0.470364														6.5955	-4.17714	-4.15523	6.5955	-1.2306	-1.151							0.992653	1.28946	0.883475	0.683042	0.773908	0.525533	6.5966	1.20765	6.5955	-1.2612	-1.15403					0.915625	0.294539
57300000	57400000	0.50841	0.515712														6.5966	-4.17849	-4.15649	6.5966	-1.22315	-1.14586							1.18189	1.29957	0.593623	0.547864	0.597127	0.42215	6.5977	1.20712	6.5966	-1.25394	-1.14768					0.560761	0.483159
57400000	57500000	0.545312	0.492985														6.5977	-4.17983	-4.15775	6.5977	-1.21572	-1.14073							1.1336	1.03053	1.24035	0.866647	0.603318	0.527094	6.59879	1.20659	6.5977	-1.24671	-1.14134					0.431046	0.324132
57500000	57600000	0.497941	0.506401														6.59879	-4.18116	-4.159	6.59879	-1.21572	-1.14073							1.13355	1.21652	0.653313	0.613959	0.956555	0.65606	6.59988	1.20605	6.59879	-1.24671	-1.14134					0.986396	0.562046
57600000	57700000	0.407665	0.431214														6.59988	-4.18249	-4.16024	6.59988	-1.21572	-1.14073							1.31036	1.12517	0.887561	0.66904	0.522445	0.359925	6.60097	1.20552	6.59988	-1.24671	-1.14134					0.401024	0.324104
57700000	57800000	0.385549	0.514463														6.60097	-4.18381	-4.16149	6.60097	-1.21572	-1.14073							0.551535	0.488047	0.676564	0.395276	0.580399	0.345685	6.60206	1.20499	6.60097	-1.24671	-1.14134					0.531993	0.246691
57800000	57900000	0.285082	0.315699														6.60206	-4.18513	-4.16273	6.60206	-1.21572	-1.14073							1.2577	1.1124	0.665206	0.513375	0.700395	0.612843	6.60314	1.20446	6.60206	-1.24671	-1.14134					0.837359	0.371347
57900000	58000000	-0.264461	-0.211266														6.60314	-4.18645	-4.16396	6.60314	-1.21572	-1.14073							1.23138	1.13579	1.00677	0.479442	0.653292	0.400609	6.60423	1.20394	6.60314	-1.24671	-1.14134					0.521166	0.271657
58000000	58100000	-0.317647	-0.594066														6.60423	-4.18777	-4.1652	6.60423	-1.21572	-1.14073							0.988045	0.844524	0.686472	0.412406	0.478839	0.310042	6.60531	1.20341	6.60423	-1.24671	-1.14134					0.666016	0.279353
58100000	58200000	-0.350594	-0.514657														6.60531	-4.18908	-4.16643	6.60531	-1.21572	-1.14073							1.00589	0.807051	0.961097	0.661205	0.488376	0.478816	6.60638	1.20289	6.60531	-1.24671	-1.14134					0.506524	0.33152
58200000	58300000	-0.434883	-0.745948														6.60638	-4.19039	-4.16766	6.60638	-1.21572	-1.14073							1.37581	1.28983	0.706732	0.521786	0.271346	0.352565	6.60746	1.20236	6.60638	-1.24671	-1.14134					0.569619	0.459398
58300000	58400000	-0.296519	-0.330137														6.60746	-4.19169	-4.16888	6.60746	-1.2078	-1.1352							1.15197	1.19235	0.877718	0.526428	0.380093	0.383925	6.60853	1.20181	6.60746	-1.23893	-1.1347					0.617348	0.0751548
58400000	58500000	-0.536507	-0.302932														6.60853	-4.19298	-4.17009	6.60853	-1.19991	-1.12968							1.06997	0.871343	1.04714	0.279128	0.494813	0.119136	6.60959	1.20126	6.60853	-1.23116	-1.12807					0.512013	0.390167
58500000	58600000	-0.202995	0.0491317														6.60959	-4.19426	-4.1713	6.60959	-1.19991	-1.12968							0.9652	0.729146	0.785352	0.515662	0.525947	0.371579	6.61066	1.20071	6.60959	-1.23116	-1.12807					0.947339	0.759263
58600000	58700000	0.256458	0.514445														6.61066	-4.19554	-4.1725	6.61066	-1.19991	-1.12968							0.835574	0.781422	1.13279	0.500573	0.728658	0.28031	6.61172	1.20016	6.61066	-1.23116	-1.12807					0.723925	0.414259
58700000	58800000	0.648588	0.503236														6.61172	-4.19681	-4.1737	6.61172	-1.19991	-1.12968							1.22088	1.43925	0.570878	0.45979	0.467677	0.35189	6.61278	1.19961	6.61172	-1.23116	-1.12807					0.52491	0.595815
58800000	58900000	0.35625	0.44711														6.61278	-4.19809	-4.1749	6.61278	-1.19991	-1.12968							0.98901	1.07776	0.557125	0.561216	0.512313	0.876603	6.61384	1.19907	6.61278	-1.23116	-1.12807					0.607523	0.243966
58900000	59000000	0.255929	0.412173														6.61384	-4.19935	-4.1761	6.61384	-1.19991	-1.12968							0.794354	0.794962	0.449142	0.53333	0.421022	0.981736	6.6149	1.19852	6.61384	-1.23116	-1.12807					0.486242	0.421708
59000000	59100000	0.224291	0.25658														6.6149	-4.20062	-4.17729	6.6149	-1.19991	-1.12968							0.839911	0.835914	0.523832	0.742405	0.659034	0.696155	6.61595	1.19798	6.6149	-1.23116	-1.12807					0.64833	0.109529
59100000	59200000	0.0182572	0.036267														6.61595	-4.20188	-4.17848	6.61595	-1.19991	-1.12968							0.597611	0.53282	0.577365	0.727245	0.701981	0.785324	6.617	1.19744	6.61595	-1.23116	-1.12807					0.542094	0.27653
59200000	59300000	-0.124964	-0.197493														6.617	-4.20314	-4.17966	6.617	-1.19991	-1.12968							0.7047	0.727471	0.519119	0.835636	0.671098	0.713224	6.61805	1.1969	6.617	-1.23116	-1.12807					0.808386	0.385415
59300000	59400000	-0.151922	-0.114704														6.61805	-4.2044	-4.18085	6.61805	-1.19195	-1.12405							0.858207	0.785644	0.430834	0.565937	0.630001	0.938781	6.61909	1.19633	6.61805	-1.22324	-1.12151					0.482334	0.538786
59400000	59500000	-0.126614	-0.147971														6.61909	-4.20564	-4.18202	6.61909	-1.18402	-1.11842							0.80775	0.818032	0.667422	0.851406	0.712869	0.909654	6.62014	1.19577	6.61909	-1.21534	-1.11497					0.761439	0.240598
59500000	59600000	-0.170418	0.0426454														6.62014	-4.20687	-4.18318	6.62014	-1.18402	-1.11842							0.955209	0.896087	0.610268	0.523965	0.834978	0.727174	6.62118	1.19521	6.62014	-1.21534	-1.11497					0.617797	0.639699
59600000	59700000	0.319	0.433972														6.62118	-4.20811	-4.18435	6.62118	-1.18402	-1.11842							1.23238	1.14858	0.665997	0.302876	0.634316	0.18848	6.62221	1.19466	6.62118	-1.21534	-1.11497					0.469777	0.532286
59700000	59800000	0.179931	0.32284														6.62221	-4.20933	-4.18551	6.62221	-1.18402	-1.11842							0.892853	0.787103	0.286457	0.293112	0.175082	0.247166	6.62325	1.1941	6.62221	-1.21534	-1.11497					0.627505	0.443477
59800000	59900000	-0.050219	0.259918														6.62325	-4.21056	-4.18666	6.62325	-1.18402	-1.11842							1.38191	1.11072	0.725952	0.432809	0.556837	0.42982	6.62428	1.19354	6.62325	-1.21534	-1.11497					0.410209	0.437717
59900000	60000000	0.1131	0.0213915														6.62428	-4.21178	-4.18782	6.62428	-1.18402	-1.11842							1.09858	0.902747	0.932203	0.794508	0.835821	0.690061	6.62531	1.19299	6.62428	-1.21534	-1.11497					0.726489	0.523144
60000000	60100000	-0.551759	-0.365979														6.62531	-4.213	-4.18897	6.62531	-1.18402	-1.11842							1.54919	1.2549	0.50775	0.32155	0.482955	0.277367	6.62634	1.19243	6.62531	-1.21534	-1.11497					0.612904	0.51247
60100000	60200000	-0.685768	-0.763291														6.62634	-4.21422	-4.19012	6.62634	-1.18402	-1.11842							1.07948	0.920907	0.876304	0.333049	0.468791	0.367338	6.62737	1.19188	6.62634	-1.21534	-1.11497					0.872039	0.16711
60200000	60300000	-0.866641	-0.511928														6.62737	-4.21543	-4.19127	6.62737	-1.18402	-1.11842							1.67867	1.6046	0.965853	0.810567	0.757004	0.645257	6.62839	1.19133	6.62737	-1.21534	-1.11497					0.563691	0.307389
60300000	60400000	-0.243406	-0.317264														6.62839	-4.21665	-4.19241	6.62839	-1.17602	-1.11269							1.27273	1.0315	0.734459	0.484313	0.716537	0.381825	6.62941	1.19076	6.62839	-1.20729	-1.10852					0.886732	0.583357
60400000	60500000	-0.477749	-0.441799														6.62941	-4.21784	-4.19354	6.62941	-1.16805	-1.10698							1.08357	1.09919	0.607976	0.422892	0.455974	0.368184	6.63043	1.1902	6.62941	-1.19926	-1.10209					0.539383	0.350004
60500000	60600000	-0.0759377	0.166849														6.63043	-4.21903	-4.19467	6.63043	-1.16805	-1.10698							1.11024	1.2452	0.520686	0.409659	0.414831	0.438441	6.63144	1.18964	6.63043	-1.19926	-1.10209					0.648174	0.653826
60600000	60700000	-0.00268619	0.146147														6.63144	-4.22021	-4.19579	6.63144	-1.16805	-1.10698							1.10224	1.02136	0.54228	0.62526	0.725088	0.707961	6.63246	1.18907	6.63144	-1.19926	-1.10209					0.583349	0.625249
60700000	60800000	0.120296	0.217122														6.63246	-4.2214	-4.19692	6.63246	-1.16805	-1.10698							0.874851	1.0002	0.925732	0.743816	0.822821	0.793311	6.63347	1.18851	6.63246	-1.19926	-1.10209					0.652477	0.596376
60800000	60900000	-0.295073	-0.167933														6.63347	-4.22258	-4.19804	6.63347	-1.16805	-1.10698							0.849785	0.824612	0.875561	0.693605	0.765159	0.6506	6.63448	1.18795	6.63347	-1.19926	-1.10209					0.693491	0.331645
60900000	61000000	-0.284062	-0.377312														6.63448	-4.22376	-4.19915	6.63448	-1.16805	-1.10698							1.02112	0.998539	1.01934	0.537635	0.751282	0.833617	6.63548	1.1874	6.63448	-1.19926	-1.10209					0.562699	0.45685
61000000	61100000	-0.231513	0.0476125														6.63548	-4.22493	-4.20027	6.63548	-1.16805	-1.10698							1.08066	0.980025	0.891929	0.947471	0.996882	0.937157	6.63649	1.18684	6.63548	-1.19926	-1.10209					0.833162	0.507776
61100000	61200000	0.282527	0.413761														6.63649	-4.22611	-4.20138	6.63649	-1.16805	-1.10698							1.29468	1.5056	0.708321	0.587217	0.781397	0.608081	6.63749	1.18628	6.63649	-1.19926	-1.10209					0.657527	0.539214
61200000	61300000	0.174749	0.472859														6.63749	-4.22728	-4.20249	6.63749	-1.16805	-1.10698							1.10036	0.987079	0.544017	0.329382	0.482062	0.357802	6.63849	1.18573	6.63749	-1.19926	-1.10209					0.642866	0.385606
61300000	61400000	0.084848	0.388225														6.63849	-4.22844	-4.20359	6.63849	-1.15964	-1.10087							1.08138	1.29464	0.572494	0.438821	0.763298	0.318372	6.63949	1.18517	6.63849	-1.19069	-1.09545					0.73712	0.327533
61400000	61500000	0.13095	0.277834														6.63949	-4.22959	-4.20469	6.63949	-1.15124	-1.09478							0.977733	0.984049	0.627162	0.578727	0.724396	1.11332	6.64048	1.1846	6.63949	-1.18214	-1.08882					0.777592	0.565585
61500000	61600000	-0.25557	-0.0529683														6.64048	-4.23074	-4.20577	6.64048	-1.15124	-1.09478							0.942141	0.987648	0.462337	0.485154	0.736	0.727543	6.64147	1.18404	6.64048	-1.18214	-1.08882					0.752254	0.556518
61600000	61700000	-0.465526	-0.228083														6.64147	-4.23188	-4.20686	6.64147	-1.15124	-1.09478							0.958719	0.813624	0.621387	0.710901	0.846905	0.887656	6.64246	1.18348	6.64147	-1.18214	-1.08882					0.31162	0.211791
61700000	61800000	-0.293703	-0.251139														6.64246	-4.23302	-4.20795	6.64246	-1.15124	-1.09478							1.15845	1.07877	0.711533	0.527801	0.508073	0.733635	6.64345	1.18292	6.64246	-1.18214	-1.08882					0.746001	0.59886
61800000	61900000	-0.388604	-0.263026														6.64345	-4.23416	-4.20903	6.64345	-1.15124	-1.09478							1.20579	1.11665	0.837591	0.684775	0.561552	0.57298	6.64444	1.18236	6.64345	-1.18214	-1.08882					0.509325	0.436812
61900000	62000000	0.0814679	0.0994493														6.64444	-4.23529	-4.21011	6.64444	-1.15124	-1.09478							0.981657	1.10192	0.964301	0.819353	0.770896	0.681648	6.64542	1.18181	6.64444	-1.18214	-1.08882					0.993291	0.335604
62000000	62100000	0.221963	0.307808														6.64542	-4.23642	-4.21118	6.64542	-1.15124	-1.09478							0.774544	0.869489	1.01685	0.793738	0.595765	0.455357	6.6464	1.18125	6.64542	-1.18214	-1.08882					0.791032	0.453766
62100000	62200000	0.158705	0.35912														6.6464	-4.23755	-4.21226	6.6464	-1.15124	-1.09478							1.18049	1.06852	0.893278	0.455039	0.86352	0.371249	6.64738	1.1807	6.6464	-1.18214	-1.08882					0.717095	0.257254
62200000	62300000	0.188342	0.127573														6.64738	-4.23868	-4.21333	6.64738	-1.15124	-1.09478							1.05737	1.14768	0.783923	0.408468	0.575964	0.324563	6.64836	1.18015	6.64738	-1.18214	-1.08882					0.590405	0.499345
62300000	62400000	-0.329734	-0.483615														6.64836	-4.23981	-4.2144	6.64836	-1.15124	-1.09478							1.24352	1.22821	0.9677	0.484824	0.561074	0.231769	6.64933	1.1796	6.64836	-1.18214	-1.08882					0.852375	0.232154
62400000	62500000	-0.599762	-0.862643														6.64933	-4.24093	-4.21547	6.64933	-1.14242	-1.08831							0.867164	0.840147	1.18018	0.598139	0.675757	0.659158	6.65031	1.17904	6.64933	-1.17305	-1.08201					0.448664	0.208337
62500000	62600000	-0.519635	-0.361295														6.65031	-4.24203	-4.21652	6.65031	-1.13362	-1.08184							1.19882	1.06571	1.05915	0.53247	0.572859	0.423955	6.65128	1.17849	6.65031	-1.16398	-1.07521					0.671526	0.671261
62600000	62700000	-0.178766	-0.265039														6.65128	-4.24313	-4.21757	6.65128	-1.13362	-1.08184							0.827805	0.820957	1.33902	0.471468	0.524569	0.248678	6.65225	1.17793	6.65128	-1.16398	-1.07521					0.783483	0.0410582
62700000	62800000	-0.473719	-0.266369														6.65225	-4.24423	-4.21862	6.65225	-1.13362	-1.08184							0.892313	0.848634	0.863958	0.387192	0.669809	0.274831	6.65321	1.17738	6.65225	-1.16398	-1.07521					0.304365	0.631473
62800000	62900000	-0.32373	-0.493816														6.65321	-4.24532	-4.21966	6.65321	-1.13362	-1.08184							1.10207	1.06163	0.903152	0.740581	0.715757	0.663448	6.65418	1.17683	6.65321	-1.16398	-1.07521					0.579057	0.389569
62900000	63000000	-0.327636	-0.0892905														6.65418	-4.24642	-4.22071	6.65418	-1.13362	-1.08184							1.08546	0.962021	0.790514	0.737598	0.62593	0.670238	6.65514	1.17628	6.65418	-1.16398	-1.07521					0.495307	0.262362
63000000	63100000	0.00276174	-0.276237														6.65514	-4.24751	-4.22175	6.65514	-1.13362	-1.08184							1.08676	0.851868	0.559259	0.447914	0.613681	0.828237	6.6561	1.17573	6.65514	-1.16398	-1.07521					0.342634	0.290328
63100000	63200000	-0.106027	-0.0455433														6.6561	-4.2486	-4.22278	6.6561	-1.13362	-1.08184							1.44543	1.28075	0.536739	0.47753	0.490155	0.831354	6.65706	1.17519	6.6561	-1.16398	-1.07521					0.501877	0.479113
63200000	63300000	0.054318	0.177329														6.65706	-4.24968	-4.22382	6.65706	-1.13362	-1.08184							1.22559	1.14952	0.6092	0.276518	0.281184	0.562957	6.65801	1.17464	6.65706	-1.16398	-1.07521					0.654188	0.364416
63300000	63400000	0.0890215	0.1191														6.65801	-4.25076	-4.22485	6.65801	-1.13362	-1.08184							0.959587	0.836596	0.574454	0.624433	0.649863	0.693671	6.65896	1.1741	6.65801	-1.16398	-1.07521					0.447138	0.39413
63400000	63500000	0.113704	0.196164														6.65896	-4.25185	-4.22589	6.65896	-1.13362	-1.08184							1.27273	1.01413	0.675164	0.429289	0.428558	0.361641	6.65992	1.17355	6.65896	-1.16398	-1.07521					0.366779	0.216718
63500000	63600000	-0.0309745	-0.230752														6.65992	-4.25292	-4.22691	6.65992	-1.12481	-1.0753							1.17946	1.06892	0.860914	0.437861	0.53063	0.405825	6.66087	1.17301	6.65992	-1.15482	-1.06855					0.47698	0.495128
63600000	63700000	-0.335445	-0.189666														6.66087	-4.25398	-4.22793	6.66087	-1.11601	-1.06877							1.65719	1.35688	0.798339	0.777032	0.809105	0.762665	6.66181	1.17247	6.66087	-1.14568	-1.0619					0.318717	0.537636
63700000	63800000	-0.180362	-0.199127														6.66181	-4.25504	-4.22894	6.66181	-1.11601	-1.06877							1.67258	1.27579	0.583744	0.554748	0.573614	0.532174	6.66276	1.17193	6.66181	-1.14568	-1.0619					0.499183	0.309837
63800000	63900000	0.143724	0.307919														6.66276	-4.2561	-4.22995	6.66276	-1.11601	-1.06877							1.5535	1.0717	0.566591	0.406034	0.524482	0.375926	6.6637	1.17139	6.66276	-1.14568	-1.0619					0.481912	0.346067
63900000	64000000	0.395588	0.509223														6.6637	-4.25715	-4.23096	6.6637	-1.11601	-1.06877							1.21628	1.08668	0.973761	0.453777	0.919453	0.460402	6.66464	1.17085	6.6637	-1.14568	-1.0619					0.697625	0.231499
64000000	64100000	0.461156	0.357728														6.66464	-4.2582	-4.23197	6.66464	-1.11601	-1.06877							1.17635	1.13882	0.532827	0.587938	0.767517	0.621724	6.66558	1.17032	6.66464	-1.14568	-1.0619					0.504314	0.237728
64100000	64200000	0.457689	0.409909														6.66558	-4.25925	-4.23297	6.66558	-1.11601	-1.06877							0.984464	0.832643	0.648304	0.674456	0.678196	0.627941	6.66652	1.16978	6.66558	-1.14568	-1.0619					0.708805	0.41048
64200000	64300000	0.367492	0.439888														6.66652	-4.26029	-4.23397	6.66652	-1.11601	-1.06877							1.34023	1.32006	1.06037	0.641507	0.559985	0.305483	6.66745	1.16925	6.66652	-1.14568	-1.0619					0.472845	0.42241
64300000	64400000	0.522609	0.493792														6.66745	-4.26134	-4.23497	6.66745	-1.11601	-1.06877							1.33239	1.25996	0.928348	0.6233	0.640448	0.44369	6.66839	1.16872	6.66745	-1.14568	-1.0619					0.640316	0.444906
64400000	64500000	0.460207	0.392665														6.66839	-4.26238	-4.23597	6.66839	-1.11601	-1.06877							1.25783	1.12702	0.694322	0.602704	0.467591	0.401369	6.66932	1.16819	6.66839	-1.14568	-1.0619					0.463194	0.345445
64500000	64600000	0.369534	0.458889														6.66932	-4.26342	-4.23696	6.66932	-1.11601	-1.06877							1.59047	1.5289	0.561824	0.341122	0.434977	0.791944	6.67025	1.16766	6.66932	-1.14568	-1.0619					0.758292	0.264082
64600000	64700000	0.40543	0.502254														6.67025	-4.26445	-4.23795	6.67025	-1.10724	-1.06219							0.982467	1.00689	0.666163	0.52886	0.784994	0.684022	6.67117	1.16713	6.67025	-1.13647	-1.05538					0.671105	0.388185
64700000	64800000	0.410422	0.350245														6.67117	-4.26547	-4.23893	6.67117	-1.09848	-1.05562							0.652812	0.580588	0.605672	0.842801	0.372708	0.80095	6.6721	1.16661	6.67117	-1.12728	-1.04887					1.00805	0.56221
64800000	64900000	0.630229	0.460869														6.6721	-4.26649	-4.23991	6.6721	-1.09848	-1.05562							1.09448	0.989665	0.577447	0.693431	0.525803	0.808598	6.67302	1.16608	6.6721	-1.12728	-1.04887					0.65777	0.221004
64900000	65000000	0.681496	0.537159														6.67302	-4.2675	-4.24088	6.67302	-1.09848	-1.05562							0.868126	0.777194	0.782352	0.604713	0.810757	0.635662	6.67394	1.16556	6.67302	-1.12728	-1.04887					0.943481	0.568889
65000000	65100000	0.54972	0.596925														6.67394	-4.26851	-4.24186	6.67394	-1.09848	-1.05562							0.809771	0.755038	0.866853	0.43767	0.594394	0.566336	6.67486	1.16504	6.67394	-1.12728	-1.04887					0.886188	0.301672
65100000	65200000	0.537108	0.459173														6.67486	-4.26952	-4.24283	6.67486	-1.09848	-1.05562							0.791046	0.84335	0.55971	0.370671	0.348931	0.245285	6.67578	1.16452	6.67486	-1.12728	-1.04887					0.683249	0.540293
65200000	65300000	0.499914	0.441219														6.67578	-4.27053	-4.24379	6.67578	-1.09848	-1.05562							0.870956	0.884307	1.0763	0.485622	0.606676	0.470226	6.67669	1.164	6.67578	-1.12728	-1.04887					0.650845	0.593377
65300000	65400000	0.546594	0.518117														6.67669	-4.27153	-4.24476	6.67669	-1.09848	-1.05562							0.696354	0.653649	0.839819	0.438843	0.585746	0.349663	6.67761	1.16349	6.67669	-1.12728	-1.04887					0.528104	0.327888
65400000	65500000	0.520884	0.497624														6.67761	-4.27254	-4.24573	6.67761	-1.09848	-1.05562							1.18961	1.09876	0.925585	0.495583	0.624247	0.321529	6.67852	1.16297	6.67761	-1.12728	-1.04887					0.641264	0.562892
65500000	65600000	0.478291	0.483355														6.67852	-4.27354	-4.24669	6.67852	-1.09848	-1.05562							1.22986	1.13881	0.537514	0.295592	0.687608	0.348299	6.67943	1.16245	6.67852	-1.12728	-1.04887					0.537276	0.727984
65600000	65700000	0.348421	0.3697														6.67943	-4.27454	-4.24765	6.67943	-1.09848	-1.05562							1.02526	0.992992	0.831381	0.36854	0.461886	0.316243	6.68034	1.16194	6.67943	-1.12728	-1.04887					0.50975	0.312277
65700000	65800000	0.474092	0.540838														6.68034	-4.27554	-4.24861	6.68034	-1.08935	-1.04872							1.05473	0.792335	1.26128	0.716261	0.591746	0.325845	6.68124	1.16144	6.68034	-1.11765	-1.0422					0.604877	0.539299
65800000	65900000	0.34964	0.519481														6.68124	-4.27651	-4.24955	6.68124	-1.08024	-1.04182							1.64164	1.47504	1.35842	0.804838	0.834845	0.482363	6.68215	1.16093	6.68124	-1.10804	-1.03554					0.685231	0.456402
65900000	66000000	0.459846	0.426405														6.68215	-4.27749	-4.25049	6.68215	-1.08024	-1.04182							1.49966	1.3481	0.815641	0.330764	0.535596	0.36572	6.68305	1.16043	6.68215	-1.10804	-1.03554					0.652548	0.289023
66000000	66100000	0.311985	0.506875														6.68305	-4.27846	-4.25143	6.68305	-1.08024	-1.04182							1.63155	1.05035	1.13654	0.702099	0.512928	0.395874	6.68395	1.15993	6.68305	-1.10804	-1.03554					0.49777	0.641239
66100000	66200000	0.300169	0.559426														6.68395	-4.27944	-4.25237	6.68395	-1.08024	-1.04182							1.21098	1.0207	0.757739	0.382396	0.558248	0.310718	6.68485	1.15942	6.68395	-1.10804	-1.03554					0.746439	0.427194
66200000	66300000	0.228625	0.188397														6.68485	-4.28041	-4.2533	6.68485	-1.08024	-1.04182							1.20412	0.867873	1.35818	0.357886	0.399774	0.448672	6.68574	1.15892	6.68485	-1.10804	-1.03554					0.561257	0.478959
66300000	66400000	0.098022	0.117785														6.68574	-4.28138	-4.25424	6.68574	-1.08024	-1.04182							1.23331	1.06015	1.19386	0.816746	0.887829	0.778279	6.68664	1.15843	6.68574	-1.10804	-1.03554					0.733286	0.308122
66400000	66500000	0.132083	0.162627														6.68664	-4.28234	-4.25517	6.68664	-1.08024	-1.04182							1.16225	1.10476	1.03476	0.627385	0.56391	0.455582	6.68753	1.15793	6.68664	-1.10804	-1.03554					0.469059	0.404918
66500000	66600000	0.024271	-0.0735443														6.68753	-4.28331	-4.2561	6.68753	-1.08024	-1.04182							0.913383	0.973807	1.13294	0.716098	0.828172	0.510678	6.68842	1.15743	6.68753	-1.10804	-1.03554					0.563103	0.330597
66600000	66700000	-0.152809	-0.196288														6.68842	-4.28427	-4.25703	6.68842	-1.08024	-1.04182							1.12127	1.13063	0.544025	0.475396	0.549713	0.594092	6.68931	1.15693	6.68842	-1.10804	-1.03554					0.653089	0.795872
66700000	66800000	-0.00462813	-0.20811														6.68931	-4.28523	-4.25795	6.68931	-1.08024	-1.04182							1.07633	1.05927	0.520095	0.314371	0.422568	0.254291	6.6902	1.15644	6.68931	-1.10804	-1.03554					0.718731	0.365604
66800000	66900000	-0.00135459	0.00674859														6.6902	-4.28619	-4.25888	6.6902	-1.08024	-1.04182							1.153	0.972788	0.424172	0.296947	0.336618	0.220327	6.69108	1.15595	6.6902	-1.10804	-1.03554					0.766527	0.415331
66900000	67000000	0.117316	0.240628														6.69108	-4.28714	-4.2598	6.69108	-1.07079	-1.03461							1.08734	0.89714	0.797993	0.528884	0.495378	0.355581	6.69197	1.15546	6.69108	-1.09802	-1.0287					0.437976	0.341742
67000000	67100000	0.216343	0.336819														6.69197	-4.28808	-4.26071	6.69197	-1.06136	-1.02741							1.34082	1.36071	0.51856	0.510518	0.340745	0.44291	6.69285	1.15498	6.69197	-1.08803	-1.02188					0.718518	0.344926
67100000	67200000	0.176258	0.405594														6.69285	-4.28902	-4.26161	6.69285	-1.06136	-1.02741							1.1603	0.93726	0.474011	0.530991	0.605456	0.959209	6.69373	1.1545	6.69285	-1.08803	-1.02188					0.663957	0.716863
67200000	67300000	-0.190007	0.348468														6.69373	-4.28995	-4.26252	6.69373	-1.06136	-1.02741							1.30673	1.21343	0.524422	0.30425	0.508788	0.534081	6.69461	1.15402	6.69373	-1.08803	-1.02188					0.666179	0.355374
67300000	67400000	-0.154884	0.17648														6.69461	-4.29088	-4.26342	6.69461	-1.06136	-1.02741							1.48628	1.1441	0.579169	0.354129	0.266061	0.469646	6.69548	1.15354	6.69461	-1.08803	-1.02188					0.971258	0.475766
67400000	67500000	0.100551	0.295199														6.69548	-4.29181	-4.26432	6.69548	-1.06136	-1.02741							1.3432	1.28556	0.600302	0.124581	0.456633	0.554684	6.69636	1.15306	6.69548	-1.08803	-1.02188					0.470323	0.410022
67500000	67600000	0.274192	0.255404														6.69636	-4.29274	-4.26522	6.69636	-1.06136	-1.02741							1.58407	1.41543	0.383379	0.731797	0.249024	0.602191	6.69723	1.15259	6.69636	-1.08803	-1.02188					0.763706	0.516011
67600000	67700000	0.296217	0.408349														6.69723	-4.29367	-4.26612	6.69723	-1.06136	-1.02741							1.16513	1.15801	0.630499	0.589902	0.574847	0.43291	6.6981	1.15211	6.69723	-1.08803	-1.02188					0.532366	0.425795
67700000	67800000	0.300554	0.436898														6.6981	-4.29459	-4.26701	6.6981	-1.06136	-1.02741							1.41515	1.43382	0.951505	0.582148	0.428547	0.26084	6.69897	1.15164	6.6981	-1.08803	-1.02188					0.540407	0.449777
67800000	67900000	0.418019	0.315841														6.69897	-4.29552	-4.26791	6.69897	-1.06136	-1.02741							1.28159	1.27188	0.585836	0.225958	0.334495	0.232762	6.69984	1.15116	6.69897	-1.08803	-1.02188					0.592165	0.326054
67900000	68000000	0.437569	0.351428														6.69984	-4.29644	-4.2688	6.69984	-1.06136	-1.02741							1.33078	1.15324	0.671922	0.357254	0.428553	0.36359	6.7007	1.15069	6.69984	-1.08803	-1.02188					0.651799	0.385015
68000000	68100000	0.449826	0.396801														6.7007	-4.29736	-4.26969	6.7007	-1.06136	-1.02741							1.39046	1.34103	1.15437	0.648543	0.432047	0.37528	6.70157	1.15022	6.7007	-1.08803	-1.02188					0.442653	0.321041
68100000	68200000	0.503999	0.530232														6.70157	-4.29827	-4.27057	6.70157	-1.05201	-1.02022							1.25993	1.05409	0.917964	0.310812	0.377255	0.196044	6.70243	1.14976	6.70157	-1.07809	-1.01517					0.577036	0.163753
68200000	68300000	0.391653	0.432592														6.70243	-4.29917	-4.27145	6.70243	-1.04268	-1.01305							1.00348	0.975029	0.720411	0.295983	0.429346	0.361024	6.70329	1.1493	6.70243	-1.06816	-1.00847					0.688566	0.55581
68300000	68400000	0.422544	0.405271														6.70329	-4.30007	-4.27232	6.70329	-1.04268	-1.01305							1.3504	1.23899	0.766417	0.447931	0.399444	0.247441	6.70415	1.14884	6.70329	-1.06816	-1.00847					0.755441	0.332154
68400000	68500000	0.264109	0.367483														6.70415	-4.30097	-4.27319	6.70415	-1.04268	-1.01305							1.09111	1.13643	0.777933	0.667605	0.816427	0.712529	6.70501	1.14838	6.70415	-1.06816	-1.00847					0.805987	0.310232
68500000	68600000	0.288919	0.440119														6.70501	-4.30186	-4.27406	6.70501	-1.04268	-1.01305							1.06427	0.897885	0.544768	0.313432	0.275371	0.736459	6.70586	1.14793	6.70501	-1.06816	-1.00847					0.554908	0.326223
68600000	68700000	0.432271	0.444419														6.70586	-4.30275	-4.27493	6.70586	-1.04268	-1.01305							1.19251	1.16338	0.619022	0.713983	0.583809	0.683554	6.70672	1.14747	6.70586	-1.06816	-1.00847					0.859334	0.31535
68700000	68800000	0.302927	0.201613														6.70672	-4.30364	-4.27579	6.70672	-1.04268	-1.01305							1.15292	0.992945	0.640426	0.440367	0.368352	0.267076	6.70757	1.14702	6.70672	-1.06816	-1.00847					0.63268	0.300327
68800000	68900000	0.302702	0.303615														6.70757	-4.30453	-4.27666	6.70757	-1.04268	-1.01305							1.32759	1.24938	0.889319	0.318149	0.557665	0.270725	6.70842	1.14656	6.70757	-1.06816	-1.00847					0.699946	0.337229
68900000	69000000	0.14944	0.101318														6.70842	-4.30542	-4.27752	6.70842	-1.04268	-1.01305							0.914559	1.07082	1.34108	0.795484	0.640997	0.380355	6.70927	1.14611	6.70842	-1.06816	-1.00847					0.714134	0.553558
69000000	69100000	0.0849623	0.0830843														6.70927	-4.3063	-4.27838	6.70927	-1.04268	-1.01305							1.09309	1.03505	0.708291	0.306512	0.490074	0.281816	6.71012	1.14566	6.70927	-1.06816	-1.00847					0.729088	0.405777
69100000	69200000	0.0184289	-0.0131289														6.71012	-4.30719	-4.27924	6.71012	-1.04268	-1.01305							1.03307	1.15692	0.663588	0.298313	0.601983	0.377262	6.71096	1.14521	6.71012	-1.06816	-1.00847					0.779327	0.39496
69200000	69300000	0.343251	0.193717														6.71096	-4.30807	-4.28009	6.71096	-1.04268	-1.01305							1.25618	1.08101	0.96745	0.521584	0.453514	0.266028	6.71181	1.14476	6.71096	-1.06816	-1.00847					0.902876	0.41872
69300000	69400000	0.444821	0.418383														6.71181	-4.30895	-4.28095	6.71181	-1.03345	-1.0059							0.959447	0.638687	0.861938	0.437143	0.523444	0.36378	6.71265	1.14432	6.71181	-1.05834	-1.00187					0.783381	0.408991
69400000	69500000	0.517345	0.506406														6.71265	-4.30981	-4.28179	6.71265	-1.02423	-0.998775							1.37864	1.35994	1.03208	0.630281	0.718718	0.422129	6.71349	1.14388	6.71265	-1.04854	-0.995273					0.644066	0.566488
69500000	69600000	0.51688	0.42801														6.71349	-4.31067	-4.28263	6.71349	-1.02423	-0.998775							1.21814	1.08409	0.786732	0.506484	0.445916	0.403032	6.71433	1.14345	6.71349	-1.04854	-0.995273					0.684564	0.521417
69600000	69700000	0.482305	0.463406														6.71433	-4.31153	-4.28347	6.71433	-1.02423	-0.998775							1.12767	0.960233	1.26691	0.769288	0.642022	0.380848	6.71517	1.14301	6.71433	-1.04854	-0.995273					0.346241	0.327098
69700000	69800000	0.371687	0.307058														6.71517	-4.31239	-4.2843	6.71517	-1.02423	-0.998775							0.963886	0.813632	1.01055	0.488761	0.416612	0.238849	6.716	1.14258	6.71517	-1.04854	-0.995273					0.557727	0.383885
69800000	69900000	0.374482	0.458022														6.716	-4.31325	-4.28514	6.716	-1.02423	-0.998775							1.21685	1.35948	1.02918	0.405742	0.595061	0.339907	6.71684	1.14214	6.716	-1.04854	-0.995273					0.418963	0.185766
69900000	70000000	0.163381	0.368875														6.71684	-4.3141	-4.28597	6.71684	-1.02423	-0.998775							1.10489	0.975737	1.27854	0.7422	0.615103	0.335172	6.71767	1.14171	6.71684	-1.04854	-0.995273					0.780725	0.699584
70000000	70100000	0.334508	0.329189														6.71767	-4.31496	-4.2868	6.71767	-1.02423	-0.998775							0.712116	0.67942	0.830341	0.381034	0.380011	0.346095	6.7185	1.14128	6.71767	-1.04854	-0.995273					0.763963	0.0528401
70100000	70200000	0.424029	0.451829														6.7185	-4.31581	-4.28763	6.7185	-1.02423	-0.998775							1.1061	1.10243	0.957181	0.428369	0.550087	0.314172	6.71933	1.14085	6.7185	-1.04854	-0.995273					0.494869	0.301073
70200000	70300000	0.211255	0.115868														6.71933	-4.31666	-4.28846	6.71933	-1.02423	-0.998775							0.930299	1.01806	0.568837	0.510019	0.470304	0.352493	6.72016	1.14042	6.71933	-1.04854	-0.995273					0.439628	0.303162
70300000	70400000	-0.092998	-0.530013														6.72016	-4.3175	-4.28929	6.72016	-1.02423	-0.998775							1.28804	1.2478	0.617371	0.694592	0.507583	0.737465	6.72099	1.13999	6.72016	-1.04854	-0.995273					0.79604	0.610618
70400000	70500000	-0.142375	-0.60059														6.72099	-4.31835	-4.29011	6.72099	-1.02423	-0.998775							1.05181	1.05829	0.469829	0.452852	0.588481	0.604979	6.72181	1.13956	6.72099	-1.04854	-0.995273					0.500352	0.36423
70500000	70600000	-0.238461	-0.54699														6.72181	-4.3192	-4.29094	6.72181	-1.01476	-0.99141							0.952392	1.01715	0.682396	0.656702	0.529223	0.910218	6.72263	1.13914	6.72181	-1.03847	-0.988491					0.538843	0.557763
70600000	70700000	-0.415602	-0.629391														6.72263	-4.32002	-4.29175	6.72263	-1.00531	-0.98406							1.50701	1.13377	0.346746	0.194272	0.748692	0.420978	6.72346	1.13872	6.72263	-1.02842	-0.981721					0.65023	0.355709
70700000	70800000	-0.163777	-0.202495														6.72346	-4.32085	-4.29256	6.72346	-1.00531	-0.98406							1.04746	0.89177	0.655109	0.405104	0.694587	0.475442	6.72428	1.13831	6.72346	-1.02842	-0.981721					0.6419	0.334457
70800000	70900000	-0.118991	0.0673816														6.72428	-4.32167	-4.29336	6.72428	-1.00531	-0.98406							1.1072	0.782607	0.361716	0.224649	0.478875	0.258339	6.72509	1.13789	6.72428	-1.02842	-0.981721					0.70582	0.162134
70900000	71000000	-0.286993	-0.280841														6.72509	-4.3225	-4.29417	6.72509	-1.00531	-0.98406							1.40299	1.24231	0.585702	0.266754	0.563025	0.137815	6.72591	1.13748	6.72509	-1.02842	-0.981721					0.485868	0.301021
71000000	71100000	0.109857	0.0810154														6.72591	-4.32332	-4.29497	6.72591	-1.00531	-0.98406							1.30548	1.04497	0.608526	0.486447	0.629735	0.558497	6.72673	1.13706	6.72591	-1.02842	-0.981721					0.891213	0.553938
71100000	71200000	0.0709824	0.165715														6.72673	-4.32414	-4.29578	6.72673	-1.00531	-0.98406							1.17808	1.04026	0.443576	0.291206	0.201447	0.386955	6.72754	1.13665	6.72673	-1.02842	-0.981721					0.91015	0.681284
71200000	71300000	0.162693	0.391124														6.72754	-4.32496	-4.29658	6.72754	-1.00531	-0.98406							1.09684	0.957492	0.46839	0.209314	0.467236	0.371416	6.72835	1.13624	6.72754	-1.02842	-0.981721					0.71599	0.408922
71300000	71400000	0.475153	0.531732														6.72835	-4.32577	-4.29738	6.72835	-1.00531	-0.98406							1.13228	1.10746	0.68626	0.416071	0.545248	0.305039	6.72916	1.13583	6.72835	-1.02842	-0.981721					0.705877	0.385242
71400000	71500000	0.240305	0.469807														6.72916	-4.32659	-4.29818	6.72916	-1.00531	-0.98406							1.35868	1.1177	0.520797	0.232301	0.60617	0.144927	6.72997	1.13542	6.72916	-1.02842	-0.981721					0.983952	0.362239
71500000	71600000	0.0434067	0.213988														6.72997	-4.3274	-4.29897	6.72997	-1.00531	-0.98406							1.38721	1.31656	0.721858	0.484843	0.48209	0.334865	6.73078	1.13501	6.72997	-1.02842	-0.981721					0.786085	0.381683
71600000	71700000	0.0628523	0.0916146														6.73078	-4.32822	-4.29977	6.73078	-1.00531	-0.98406							0.85394	0.765014	1.08792	0.358947	0.439427	0.32518	6.73159	1.1346	6.73078	-1.02842	-0.981721					0.719894	0.405354
71700000	71800000	0.393749	0.318144														6.73159	-4.32903	-4.30056	6.73159	-1.00531	-0.98406							1.1106	1.02445	0.587263	0.313307	0.450116	0.21684	6.73239	1.13419	6.73159	-1.02842	-0.981721					0.454248	0.579478
71800000	71900000	0.224812	0.35258														6.73239	-4.32984	-4.30135	6.73239	-0.995641	-0.976503							0.958503	1.13645	0.902712	0.545187	0.439888	0.376421	6.7332	1.13379	6.73239	-1.01816	-0.974758					0.657894	0.474711
71900000	72000000	0.175661	0.217905														6.7332	-4.33063	-4.30213	6.7332	-0.985986	-0.96896							1.02613	1.08262	0.779984	0.573567	0.60156	0.62199	6.734	1.1334	6.7332	-1.00791	-0.967808					0.798084	0.412672
72000000	72100000	0.277197	0.293421														6.734	-4.33142	-4.30291	6.734	-0.985986	-0.96896							1.36199	1.09112	0.652159	0.494109	0.754673	0.34543	6.7348	1.133	6.734	-1.00791	-0.967808					0.809608	0.46088
72100000	72200000	0.174866	0.253695														6.7348	-4.33221	-4.30368	6.7348	-0.985986	-0.96896							1.04242	1.08527	0.618981	0.244892	0.379725	0.596054	6.7356	1.1326	6.7348	-1.00791	-0.967808					0.790595	0.520112
72200000	72300000	-0.121837	-0.0678														6.7356	-4.333	-4.30446	6.7356	-0.985986	-0.96896							0.949619	1.0023	0.655049	0.441561	0.417455	0.296883	6.7364	1.13221	6.7356	-1.00791	-0.967808					0.86273	0.355266
72300000	72400000	-0.45578	-0.577909														6.7364	-4.33378	-4.30523	6.7364	-0.985986	-0.96896							0.981989	1.06911	0.613512	0.442563	0.560189	0.202924	6.73719	1.13181	6.7364	-1.00791	-0.967808					0.537866	0.351312
72400000	72500000	-0.508907	-0.788211														6.73719	-4.33457	-4.306	6.73719	-0.985986	-0.96896							1.00974	1.00213	0.474384	0.445513	0.61009	0.371674	6.73799	1.13142	6.73719	-1.00791	-0.967808					0.551366	0.370043
72500000	72600000	-0.509488	-0.864363														6.73799	-4.33535	-4.30677	6.73799	-0.985986	-0.96896							1.22308	1.29599	0.553494	0.783635	0.813731	1.00937	6.73878	1.13103	6.73799	-1.00791	-0.967808					0.80606	0.430925
72600000	72700000	-0.621483	-0.935997														6.73878	-4.33613	-4.30754	6.73878	-0.985986	-0.96896							1.12751	1.14743	0.732769	0.715165	0.707813	0.759735	6.73957	1.13063	6.73878	-1.00791	-0.967808					0.776291	0.646867
72700000	72800000	-0.488074	-0.804728														6.73957	-4.33691	-4.30831	6.73957	-0.985986	-0.96896							0.983045	0.747483	0.516548	0.458097	0.516685	0.422567	6.74036	1.13024	6.73957	-1.00791	-0.967808					0.834512	0.40702
72800000	72900000	-0.339266	-0.811811														6.74036	-4.33769	-4.30907	6.74036	-0.985986	-0.96896							1.06807	0.905526	0.968359	0.480564	0.46133	0.188146	6.74115	1.12985	6.74036	-1.00791	-0.967808					0.782991	0.628472
72900000	73000000	-0.184624	-0.344569														6.74115	-4.33847	-4.30984	6.74115	-0.985986	-0.96896							1.51222	1.56811	0.634782	0.374731	0.406488	0.278721	6.74194	1.12946	6.74115	-1.00791	-0.967808					0.540492	0.373204
73000000	73100000	-0.375943	-0.387489														6.74194	-4.33925	-4.3106	6.74194	-0.985986	-0.96896							1.37601	1.11103	1.04523	0.443098	0.557272	0.239881	6.74273	1.12907	6.74194	-1.00791	-0.967808					0.916719	0.496219
73100000	73200000	-0.361833	-0.044011														6.74273	-4.34002	-4.31136	6.74273	-0.976515	-0.961534							1.08197	0.899471	0.778733	0.287656	0.50561	0.37408	6.74351	1.12869	6.74273	-0.997883	-0.960931					0.924724	0.432822
73200000	73300000	-0.25426	0.277701														6.74351	-4.34078	-4.31211	6.74351	-0.967061	-0.954121							1.38678	1.6661	0.736467	0.37487	0.481305	0.403033	6.74429	1.12831	6.74351	-0.987877	-0.954066					0.499165	0.373579
73300000	73400000	0.0605736	0.263993														6.74429	-4.34154	-4.31286	6.74429	-0.967061	-0.954121							1.30435	1.50471	0.76426	0.49441	0.495762	0.271794	6.74507	1.12792	6.74429	-0.987877	-0.954066					0.558922	0.47562
73400000	73500000	0.405194	0.428129														6.74507	-4.34229	-4.31361	6.74507	-0.967061	-0.954121							1.09802	1.03071	0.670955	0.410895	0.530021	0.405079	6.74586	1.12754	6.74507	-0.987877	-0.954066					0.66602	0.382501
73500000	73600000	0.630745	0.598241														6.74586	-4.34305	-4.31435	6.74586	-0.967061	-0.954121							0.865062	0.808182	1.05607	0.358436	0.479541	0.415964	6.74663	1.12716	6.74586	-0.987877	-0.954066					0.62466	0.452144
73600000	73700000	0.685556	0.51079														6.74663	-4.3438	-4.31509	6.74663	-0.967061	-0.954121							0.970104	0.936662	1.22949	0.613469	0.646752	0.494443	6.74741	1.12678	6.74663	-0.987877	-0.954066					0.461014	0.481152
73700000	73800000	0.582783	0.536317														6.74741	-4.34455	-4.31584	6.74741	-0.967061	-0.954121							1.01675	0.831872	1.02662	0.387161	0.523749	0.162498	6.74819	1.12641	6.74741	-0.987877	-0.954066					0.615687	0.475865
73800000	73900000	0.553035	0.486851														6.74819	-4.3453	-4.31658	6.74819	-0.967061	-0.954121							1.02044	0.787026	1.01681	0.566626	0.319383	0.430167	6.74896	1.12603	6.74819	-0.987877	-0.954066					0.660789	0.900318
73900000	74000000	0.518624	0.449356														6.74896	-4.34605	-4.31732	6.74896	-0.967061	-0.954121							1.37309	1.2305	0.529778	0.471651	0.441145	0.413252	6.74974	1.12565	6.74896	-0.987877	-0.954066					0.706655	0.494365
74000000	74100000	0.425498	0.527012														6.74974	-4.3468	-4.31805	6.74974	-0.967061	-0.954121							1.47029	1.35776	0.714361	0.652845	0.573819	0.673786	6.75051	1.12527	6.74974	-0.987877	-0.954066					0.466624	0.204149
74100000	74200000	0.619912	0.567333														6.75051	-4.34755	-4.31879	6.75051	-0.967061	-0.954121							1.15612	1.17152	0.68312	0.478781	0.762173	0.561188	6.75128	1.1249	6.75051	-0.987877	-0.954066					0.508593	0.537966
74200000	74300000	0.715909	0.665602														6.75128	-4.34829	-4.31953	6.75128	-0.967061	-0.954121							1.05908	1.00227	0.414675	0.285619	0.310956	0.331559	6.75205	1.12452	6.75128	-0.987877	-0.954066					0.459682	0.50151
74300000	74400000	0.628521	0.589061														6.75205	-4.34904	-4.32026	6.75205	-0.967061	-0.954121							0.726578	0.695482	0.972198	0.55282	1.00665	0.272487	6.75282	1.12415	6.75205	-0.987877	-0.954066					0.491898	0.391749
74400000	74500000	0.510508	0.627283														6.75282	-4.34978	-4.32099	6.75282	-0.957463	-0.946575							0.770912	0.744008	1.23954	0.68023	0.588822	0.463638	6.75358	1.12378	6.75282	-0.977752	-0.947015					0.525765	0.128513
74500000	74600000	0.405214	0.52197														6.75358	-4.35051	-4.32171	6.75358	-0.947883	-0.939043							0.983455	0.894542	0.681573	0.400977	0.445749	0.231321	6.75435	1.12341	6.75358	-0.967644	-0.939977					0.800519	0.183714
74600000	74700000	0.621055	0.489893														6.75435	-4.35123	-4.32243	6.75435	-0.947883	-0.939043							0.9798	0.936372	0.955054	0.511268	0.464253	0.249426	6.75511	1.12304	6.75435	-0.967644	-0.939977					0.639219	0.466739
74700000	74800000	0.574103	0.559056														6.75511	-4.35196	-4.32315	6.75511	-0.947883	-0.939043							0.888993	0.847165	0.858421	0.510366	0.733437	0.460368	6.75587	1.12267	6.75511	-0.967644	-0.939977					0.390734	0.564988
74800000	74900000	0.593552	0.434902														6.75587	-4.35268	-4.32386	6.75587	-0.947883	-0.939043							0.803545	0.769432	0.88842	0.411784	0.475817	0.221358	6.75664	1.1223	6.75587	-0.967644	-0.939977					0.806614	0.399939
74900000	75000000	0.675335	0.443214														6.75664	-4.3534	-4.32458	6.75664	-0.947883	-0.939043							0.969521	1.02701	1.13046	0.846679	0.762805	0.448749	6.7574	1.12193	6.75664	-0.967644	-0.939977					0.619725	0.204061
75000000	75100000	0.438112	0.390112														6.7574	-4.35412	-4.32529	6.7574	-0.947883	-0.939043							1.1134	1.12607	0.920923	0.40757	0.807911	0.43181	6.75815	1.12157	6.7574	-0.967644	-0.939977					0.771559	0.533489
75100000	75200000	0.570224	0.511171														6.75815	-4.35484	-4.32601	6.75815	-0.947883	-0.939043							0.872509	0.772025	0.683831	0.49814	0.502527	0.416353	6.75891	1.1212	6.75815	-0.967644	-0.939977					0.495132	0.327212
75200000	75300000	0.660468	0.575259														6.75891	-4.35556	-4.32672	6.75891	-0.947883	-0.939043							0.952859	0.931976	0.922963	0.512763	0.492688	0.244833	6.75967	1.12084	6.75891	-0.967644	-0.939977					0.550611	0.362905
75300000	75400000	0.583077	0.658987														6.75967	-4.35628	-4.32743	6.75967	-0.947883	-0.939043							0.979609	1.02185	0.621674	0.292703	0.555773	0.36049	6.76042	1.12047	6.75967	-0.967644	-0.939977					0.45047	0.228496
75400000	75500000	0.58713	0.618177														6.76042	-4.35699	-4.32813	6.76042	-0.947883	-0.939043							1.14453	0.876258	1.21724	0.482978	0.588119	0.309109	6.76118	1.12011	6.76042	-0.967644	-0.939977					0.811012	0.548961
75500000	75600000	0.567621	0.453049														6.76118	-4.3577	-4.32884	6.76118	-0.947883	-0.939043							1.116	1.02498	1.20115	0.46046	0.775656	0.317656	6.76193	1.11974	6.76118	-0.967644	-0.939977					0.601256	0.474702
75600000	75700000	0.602347	0.46887														6.76193	-4.35842	-4.32955	6.76193	-0.947883	-0.939043							1.18823	1.17487	0.810982	0.330902	0.476321	0.35387	6.76268	1.11938	6.76193	-0.967644	-0.939977					0.585629	0.489678
75700000	75800000	0.517829	0.585089														6.76268	-4.35913	-4.33025	6.76268	-0.947883	-0.939043							1.37976	1.24939	0.918616	0.608306	0.730108	0.355975	6.76343	1.11902	6.76268	-0.967644	-0.939977					0.490514	0.352098
75800000	75900000	0.396076	0.200327														6.76343	-4.35984	-4.33096	6.76343	-0.938192	-0.931409							1.56941	1.1643	0.332949	0.260258	0.290891	0.213011	6.76418	1.11865	6.76343	-0.957455	-0.932755					0.561983	0.511374
75900000	76000000	0.374969	0.428331														6.76418	-4.36053	-4.33165	6.76418	-0.928519	-0.923788							1.49133	1.257	0.515161	0.465354	0.423517	0.463907	6.76492	1.11829	6.76418	-0.947283	-0.925546					0.724755	0.762701
76000000	76100000	0.34407	0.253043														6.76492	-4.36123	-4.33234	6.76492	-0.928519	-0.923788							1.42372	1.32123	0.475248	0.555999	0.579341	0.536113	6.76567	1.11793	6.76492	-0.947283	-0.925546					0.538362	0.640231
76100000	76200000	0.391189	0.431223														6.76567	-4.36192	-4.33303	6.76567	-0.928519	-0.923788							1.51929	1.37794	0.390003	0.59061	0.256471	0.340671	6.76641	1.11757	6.76567	-0.947283	-0.925546					0.571709	0.357112
76200000	76300000	0.286443	0.314053														6.76641	-4.36261	-4.33371	6.76641	-0.928519	-0.923788							1.65606	1.33566	0.449977	0.537008	0.563724	0.697394	6.76716	1.11721	6.76641	-0.947283	-0.925546					0.464353	0.493161
76300000	76400000	0.411984	0.347749														6.76716	-4.3633	-4.3344	6.76716	-0.928519	-0.923788							1.40021	1.19091	0.627503	0.223467	0.246028	0.527802	6.7679	1.11685	6.76716	-0.947283	-0.925546					0.722038	0.460746
76400000	76500000	0.436234	0.332716														6.7679	-4.36399	-4.33509	6.7679	-0.928519	-0.923788							1.21758	1.06975	0.488392	0.453225	0.434128	0.577061	6.76864	1.11649	6.7679	-0.947283	-0.925546					0.730421	0.345053
76500000	76600000	0.230324	0.20607														6.76864	-4.36468	-4.33577	6.76864	-0.928519	-0.923788							0.991383	0.790361	0.400101	0.440631	0.353801	0.43175	6.76938	1.11613	6.76864	-0.947283	-0.925546					0.642236	0.500687
76600000	76700000	0.398334	0.271881														6.76938	-4.36536	-4.33645	6.76938	-0.928519	-0.923788							1.15644	1.19577	0.386801	0.446067	0.437899	0.69445	6.77012	1.11578	6.76938	-0.947283	-0.925546					0.828226	0.45581
76700000	76800000	0.245602	-0.0135361														6.77012	-4.36605	-4.33713	6.77012	-0.928519	-0.923788							1.07041	1.08544	0.389584	0.361066	0.488599	0.784233	6.77085	1.11542	6.77012	-0.947283	-0.925546					0.595773	0.374729
76800000	76900000	0.298056	0.182187														6.77085	-4.36673	-4.33782	6.77085	-0.928519	-0.923788							1.51212	1.40167	0.546116	0.44962	0.470255	0.482986	6.77159	1.11506	6.77085	-0.947283	-0.925546					0.754302	0.407958
76900000	77000000	0.109486	0.0218911														6.77159	-4.36742	-4.33849	6.77159	-0.928519	-0.923788							1.24812	1.14989	0.475975	0.492534	0.536266	0.887041	6.77232	1.11471	6.77159	-0.947283	-0.925546					0.459845	0.506487
77000000	77100000	0.215937	-0.0861686														6.77232	-4.3681	-4.33917	6.77232	-0.928519	-0.923788							1.24923	1.15427	0.54679	0.613029	0.5717	0.857273	6.77305	1.11435	6.77232	-0.947283	-0.925546					0.840263	0.650884
77100000	77200000	0.240789	0.208962														6.77305	-4.36878	-4.33985	6.77305	-0.928519	-0.923788							1.13557	1.11761	0.705034	0.427668	0.582732	0.53406	6.77379	1.114	6.77305	-0.947283	-0.925546					0.57082	0.261803
77200000	77300000	0.3373	0.425515														6.77379	-4.36946	-4.34053	6.77379	-0.919121	-0.916375							0.851608	0.678738	0.58924	0.338417	0.695146	0.477429	6.77452	1.11364	6.77379	-0.93743	-0.918426					0.823054	0.242387
77300000	77400000	0.571419	0.466225														6.77452	-4.37012	-4.34119	6.77452	-0.90974	-0.908975							0.653196	0.772055	0.56341	0.411555	0.722784	0.404429	6.77525	1.11328	6.77452	-0.927593	-0.911317					0.840522	0.537738
77400000	77500000	0.743117	0.686467														6.77525	-4.37079	-4.34185	6.77525	-0.90974	-0.908975							0.992832	0.932933	0.597731	0.373898	0.515135	0.251597	6.77597	1.11292	6.77525	-0.927593	-0.911317					0.657973	0.191891
77500000	77600000	0.520782	0.53271														6.77597	-4.37145	-4.34251	6.77597	-0.90974	-0.908975							0.949082	0.848922	0.750643	0.36337	0.595466	0.40695	6.7767	1.11256	6.77597	-0.927593	-0.911317					0.628939	0.524539
77600000	77700000	0.464791	0.57795														6.7767	-4.37211	-4.34318	6.7767	-0.90974	-0.908975							0.912558	0.89993	0.711865	0.234998	0.559314	0.214641	6.77743	1.11221	6.7767	-0.927593	-0.911317					0.805448	0.323061
77700000	77800000	0.445285	0.57568														6.77743	-4.37277	-4.34383	6.77743	-0.90974	-0.908975							1.11123	1.04872	0.74309	0.472563	0.600162	0.603608	6.77815	1.11185	6.77743	-0.927593	-0.911317					0.464257	0.372712
77800000	77900000	0.516097	0.475931														6.77815	-4.37343	-4.34449	6.77815	-0.90974	-0.908975							0.899609	0.987105	0.995772	0.520037	0.569086	0.344887	6.77887	1.1115	6.77815	-0.927593	-0.911317					0.703814	0.390162
77900000	78000000	0.534283	0.501368														6.77887	-4.37409	-4.34515	6.77887	-0.90974	-0.908975							1.35924	1.70534	0.80734	0.526637	0.490202	0.23135	6.7796	1.11114	6.77887	-0.927593	-0.911317					0.632761	0.252542
78000000	78100000	0.433288	0.615966														6.7796	-4.37474	-4.34581	6.7796	-0.90974	-0.908975							1.11941	0.915091	0.901899	0.56553	0.520047	0.430545	6.78032	1.11079	6.7796	-0.927593	-0.911317					0.574371	0.463724
78100000	78200000	0.322106	0.513831														6.78032	-4.3754	-4.34646	6.78032	-0.90974	-0.908975							1.15745	1.2812	0.947755	0.224329	0.385793	0.292203	6.78104	1.11043	6.78032	-0.927593	-0.911317					0.743652	0.446211
78200000	78300000	0.219342	0.353801														6.78104	-4.37605	-4.34712	6.78104	-0.90974	-0.908975							0.912657	1.026	0.835748	0.444344	0.546088	0.319452	6.78176	1.11008	6.78104	-0.927593	-0.911317					0.542152	0.113371
78300000	78400000	-0.264101	-0.253081														6.78176	-4.37671	-4.34777	6.78176	-0.90974	-0.908975							1.03685	1.04303	1.27445	0.498941	0.701285	0.457942	6.78247	1.10973	6.78176	-0.927593	-0.911317					0.616621	0.569515
78400000	78500000	-0.389768	-0.535212														6.78247	-4.37736	-4.34842	6.78247	-0.90974	-0.908975							0.997485	1.02242	0.0594107	0.0701686	0.0503938	0.0380842	6.78319	1.10938	6.78247	-0.927593	-0.911317					0.552513	0.307828
78500000	78600000	-0.612889	-0.847852														6.78319	-4.37801	-4.34907	6.78319	-0.90974	-0.908975							1.01578	1.04228	1.01237	0.516648	0.497144	0.367811	6.7839	1.10902	6.78319	-0.927593	-0.911317					0.558383	0.424526
78600000	78700000	-0.655848	-0.870392														6.7839	-4.37866	-4.34972	6.7839	-0.900332	-0.901548							0.885704	0.965085	1.05571	0.430596	0.862442	0.531239	6.78462	1.10866	6.7839	-0.917746	-0.904059					0.576002	0.488696
78700000	78800000	-0.703889	-1.07468														6.78462	-4.3793	-4.35036	6.78462	-0.890939	-0.894134							0.949652	1.05081	1.21515	0.543862	0.620208	0.523244	6.78533	1.1083	6.78462	-0.907916	-0.896812					0.940024	0.393922
78800000	78900000	-0.849517	-0.971486														6.78533	-4.37993	-4.351	6.78533	-0.890939	-0.894134							1.12252	0.850256	1.19819	0.842981	0.552164	0.300666	6.78604	1.10795	6.78533	-0.907916	-0.896812					0.768706	0.233332
78900000	79000000	-0.770594	-0.962719														6.78604	-4.38057	-4.35163	6.78604	-0.890939	-0.894134							1.43984	1.35493	0.917314	0.275788	0.682599	0.19981	6.78675	1.10759	6.78604	-0.907916	-0.896812					0.501237	0.0525829
79000000	79100000	-0.80943	-0.7351														6.78675	-4.3812	-4.35227	6.78675	-0.890939	-0.894134							0.954136	0.886735	0.612652	0.320379	0.431286	0.445936	6.78746	1.10723	6.78675	-0.907916	-0.896812					0.96104	0.336233
79100000	79200000	-0.893663	-1.02476														6.78746	-4.38183	-4.3529	6.78746	-0.890939	-0.894134							1.2591	1.04805	0.932482	0.597117	0.838303	0.532891	6.78817	1.10687	6.78746	-0.907916	-0.896812					0.755681	0.531155
79200000	79300000	-1.28006	-0.990731														6.78817	-4.38246	-4.35354	6.78817	-0.890939	-0.894134							1.48138	1.49189	0.953169	0.551055	0.704683	0.48439	6.78888	1.10652	6.78817	-0.907916	-0.896812					0.550804	0.565507
79300000	79400000	-0.823306	-0.869679														6.78888	-4.38309	-4.35417	6.78888	-0.890939	-0.894134							1.44272	1.34478	1.10024	0.357032	0.622252	0.372825	6.78958	1.10616	6.78888	-0.907916	-0.896812					0.452647	0.397527
79400000	79500000	-1.10625	-1.17724														6.78958	-4.38372	-4.3548	6.78958	-0.890939	-0.894134							1.47491	1.23999	0.853753	0.712398	0.554145	0.406105	6.79029	1.1058	6.78958	-0.907916	-0.896812					1.00413	0.295184
79500000	79600000	-1.02354	-1.29802														6.79029	-4.38435	-4.35543	6.79029	-0.890939	-0.894134							1.17444	1.01584	0.813442	0.740048	0.584428	0.394558	6.79099	1.10545	6.79029	-0.907916	-0.896812					0.971373	0
79600000	79700000	-0.966247	-1.45277														6.79099	-4.38497	-4.35606	6.79099	-0.890939	-0.894134							1.11205	1.04315	0.680546	0.553895	0.490603	0.345528	6.79169	1.10509	6.79099	-0.907916	-0.896812					0.731968	0.32673
79700000	79800000	-1.06469	-1.27856														6.79169	-4.3856	-4.35668	6.79169	-0.890939	-0.894134							0.742591	0.715147	0.371656	0.503104	0.499807	0.645238	6.79239	1.10474	6.79169	-0.907916	-0.896812					0.609349	0.485337
79800000	79900000	-0.970671	-0.925988														6.79239	-4.38622	-4.35731	6.79239	-0.890939	-0.894134							0.754318	0.674	0.667388	0.716548	0.610315	0.884217	6.79309	1.10439	6.79239	-0.907916	-0.896812					0.523193	0.221594
79900000	80000000	-0.939361	-1.32768														6.79309	-4.38685	-4.35794	6.79309	-0.890939	-0.894134							0.804681	0.761172	0.704058	0.45742	0.477787	0.425631	6.79379	1.10403	6.79309	-0.907916	-0.896812					0.651746	0.319211
80000000	80100000	-0.896154	-1.04924														6.79379	-4.38747	-4.35856	6.79379	-0.890939	-0.894134							0.643637	0.631102	1.12564	0.511345	0.40982	0.270065	6.79449	1.10368	6.79379	-0.907916	-0.896812					0.588048	0.537652
80100000	80200000	-0.76202	-1.16101														6.79449	-4.38809	-4.35919	6.79449	-0.881559	-0.886727							0.717294	0.599863	1.11906	0.712144	0.536544	0.513365	6.79518	1.10332	6.79449	-0.898101	-0.889434					0.602053	0.531997
80200000	80300000	-0.909965	-1.37683														6.79518	-4.3887	-4.3598	6.79518	-0.872194	-0.879332							0.64067	0.676361	0.311119	0.262189	0.215357	0.21101	6.79588	1.10295	6.79518	-0.888303	-0.882068					0.514006	0.405493
80300000	80400000	-0.871412	-1.15978														6.79588	-4.38931	-4.36041	6.79588	-0.872194	-0.879332							1.03508	1.03099	0.744896	0.645694	0.793633	0.791831	6.79657	1.10259	6.79588	-0.888303	-0.882068					0.655776	0.317737
80400000	80500000	-1.09681	-1.20415														6.79657	-4.38991	-4.36102	6.79657	-0.872194	-0.879332							0.895484	0.827321	0.417417	0.494624	0.536649	0.667506	6.79727	1.10222	6.79657	-0.888303	-0.882068					0.605147	0.371027
80500000	80600000	-0.860923	-1.07566														6.79727	-4.39052	-4.36163	6.79727	-0.872194	-0.879332							1.01979	0.728289	0.427931	0.419731	0.612058	0.642021	6.79796	1.10186	6.79727	-0.888303	-0.882068					0.520488	0.50543
80600000	80700000	-0.831869	-1.16285														6.79796	-4.39112	-4.36224	6.79796	-0.872194	-0.879332							1.1635	1.11585	0.313902	0.337355	0.139316	0.228827	6.79865	1.10149	6.79796	-0.888303	-0.882068					0.399911	0.383576
80700000	80800000	-0.928471	-1.10692														6.79865	-4.39172	-4.36285	6.79865	-0.872194	-0.879332							1.13104	1.14161	1.08824	0.584995	0.558738	0.55279	6.79934	1.10113	6.79865	-0.888303	-0.882068					0.453764	0.331455
80800000	80900000	-0.886299	-0.885345														6.79934	-4.39232	-4.36345	6.79934	-0.872194	-0.879332							1.24491	1.29118	0.152922	0.14071	0.141556	0.118085	6.80003	1.10077	6.79934	-0.888303	-0.882068					0.504587	0.300885
80900000	81000000	-0.692502	-0.779824														6.80003	-4.39292	-4.36406	6.80003	-0.872194	-0.879332							1.07562	1.14893	0.216017	0.211677	0.139504	0.139146	6.80072	1.10041	6.80003	-0.888303	-0.882068					0.561223	0.455398
81000000	81100000	-0.758639	-0.586052														6.80072	-4.39352	-4.36466	6.80072	-0.872194	-0.879332							1.19345	1.03955	0.840402	0.64613	0.398808	0.29626	6.8014	1.10005	6.80072	-0.888303	-0.882068					0.514313	0.493048
81100000	81200000	-0.459358	-0.0661659														6.8014	-4.39412	-4.36527	6.8014	-0.872194	-0.879332							1.25973	1.18964	0.178706	0.1967	0.170895	0.158186	6.80209	1.09969	6.8014	-0.888303	-0.882068					0.60058	0.520249
81200000	81300000	-0.504637	-0.42359														6.80209	-4.39472	-4.36587	6.80209	-0.872194	-0.879332							1.24494	1.26158	0.44983	0.639082	0.463494	0.566848	6.80277	1.09933	6.80209	-0.888303	-0.882068					0.551494	0.688541
81300000	81400000	-0.430754	-0.242532														6.80277	-4.39532	-4.36647	6.80277	-0.872194	-0.879332							1.06243	0.894611	0.54401	0.632902	0.762864	0.727108	6.80346	1.09897	6.80277	-0.888303	-0.882068					0.611127	0.529695
81400000	81500000	-0.474712	-0.470124														6.80346	-4.39591	-4.36707	6.80346	-0.872194	-0.879332							1.01377	0.781816	0.561357	0.468207	0.346298	0.723155	6.80414	1.09861	6.80346	-0.888303	-0.882068					0.606293	0.389022
81500000	81600000	-0.899342	-0.893744														6.80414	-4.39651	-4.36767	6.80414	-0.872194	-0.879332							1.27863	1.17391	0.521741	0.390641	0.514793	0.711389	6.80482	1.09825	6.80414	-0.888303	-0.882068					0.622449	0.583159
81600000	81700000	-0.305493	-0.0115613														6.80482	-4.3971	-4.36827	6.80482	-0.86319	-0.872223							1.10147	1.20988	0.433112	0.497141	0.574662	0.612452	6.8055	1.09788	6.80482	-0.878865	-0.874841					0.57519	0.307891
81700000	81800000	-0.27069	0.151999														6.8055	-4.39768	-4.36886	6.8055	-0.854199	-0.865125							1.15582	1.08813	0.404394	0.550068	0.539287	0.700428	6.80618	1.0975	6.8055	-0.869442	-0.867625					0.502691	0.637558
81800000	81900000	-0.0244518	0.151173														6.80618	-4.39826	-4.36945	6.80618	-0.854199	-0.865125							1.18368	1.17101	0.508038	0.558267	0.480944	0.799658	6.80686	1.09713	6.80618	-0.869442	-0.867625					0.700565	0.520399
81900000	82000000	-0.250482	0.0828296														6.80686	-4.39884	-4.37003	6.80686	-0.854199	-0.865125							1.27189	1.24892	0.587274	0.603141	0.53123	0.545144	6.80754	1.09675	6.80686	-0.869442	-0.867625					0.504641	0.439065
82000000	82100000	-0.775374	-0.536335														6.80754	-4.39942	-4.37062	6.80754	-0.854199	-0.865125							1.04446	0.957398	0.371088	0.349148	0.409757	0.390427	6.80821	1.09638	6.80754	-0.869442	-0.867625					0.485459	0.484076
82100000	82200000	-0.431517	-0.322916														6.80821	-4.4	-4.3712	6.80821	-0.854199	-0.865125							0.978353	0.940982	1.14088	1.05079	0.906653	0.760219	6.80889	1.09601	6.80821	-0.869442	-0.867625					0.619782	0.561186
82200000	82300000	-0.630503	-0.586042														6.80889	-4.40058	-4.37179	6.80889	-0.854199	-0.865125							1.13854	1.11628	0.518188	0.470555	0.427056	0.342693	6.80956	1.09563	6.80889	-0.869442	-0.867625					0.615125	0.51098
82300000	82400000	-0.640487	-0.426129														6.80956	-4.40115	-4.37237	6.80956	-0.854199	-0.865125							0.989735	0.987414	0.679543	0.548781	0.471407	0.401783	6.81023	1.09526	6.80956	-0.869442	-0.867625					0.889552	0.419704
82400000	82500000	-0.245562	-0.222883														6.81023	-4.40173	-4.37295	6.81023	-0.854199	-0.865125							0.992968	1.02691	1.06789	0.531732	0.86702	0.419648	6.8109	1.09489	6.81023	-0.869442	-0.867625					0.919665	0.413098
82500000	82600000	-0.393959	-0.153576														6.8109	-4.4023	-4.37353	6.8109	-0.854199	-0.865125							0.95489	1.02574	0.854358	0.418632	0.426333	0.197406	6.81158	1.09452	6.8109	-0.869442	-0.867625					0.995417	0.468987
82600000	82700000	-0.2106	-0.198499														6.81158	-4.40287	-4.37412	6.81158	-0.854199	-0.865125							1.06313	1.05816	0.634602	0.426626	0.585627	0.354514	6.81224	1.09415	6.81158	-0.869442	-0.867625					0.349455	0.310183
82700000	82800000	-0.0637852	0.0577322														6.81224	-4.40344	-4.37469	6.81224	-0.854199	-0.865125							0.810923	0.705172	0.442789	0.474863	0.5866	0.802359	6.81291	1.09378	6.81224	-0.869442	-0.867625					0.708908	0.175397
82800000	82900000	0.169185	0.268982														6.81291	-4.40402	-4.37527	6.81291	-0.854199	-0.865125							1.20288	1.11352	0.524564	0.363085	0.512542	0.875935	6.81358	1.09341	6.81291	-0.869442	-0.867625					0.654819	0.423995
82900000	83000000	0.18933	0.361518														6.81358	-4.40459	-4.37585	6.81358	-0.854199	-0.865125							0.972201	0.814625	0.457345	0.514004	0.393237	0.801832	6.81425	1.09304	6.81358	-0.869442	-0.867625					0.889124	0.396838
83000000	83100000	0.214785	0.342187														6.81425	-4.40516	-4.37643	6.81425	-0.854199	-0.865125							0.896044	0.922843	0.483087	0.559733	0.596178	0.694126	6.81491	1.09267	6.81425	-0.869442	-0.867625					0.545892	0.362401
83100000	83200000	0.178457	0.145859														6.81491	-4.40572	-4.377	6.81491	-0.845297	-0.8581							1.09117	1.05594	0.512728	0.577103	0.573473	0.651055	6.81558	1.09228	6.81491	-0.860073	-0.860331					0.632194	0.258476
83200000	83300000	0.0387626	0.0736294														6.81558	-4.40628	-4.37757	6.81558	-0.836409	-0.851087							0.991056	0.931724	0.34095	0.265708	0.557817	0.430769	6.81624	1.09189	6.81558	-0.850718	-0.853047					0.64057	0.488744
83300000	83400000	-0.0456994	-0.0620223														6.81624	-4.40684	-4.37813	6.81624	-0.836409	-0.851087							1.00552	0.981244	0.367412	0.314198	0.227194	0.629118	6.8169	1.0915	6.81624	-0.850718	-0.853047					0.684062	0.472453
83400000	83500000	-0.378485	-0.380175														6.8169	-4.40739	-4.3787	6.8169	-0.836409	-0.851087							1.32488	1.24873	0.215342	0.435835	0.313863	0.965448	6.81757	1.09112	6.8169	-0.850718	-0.853047					0.492549	0.239791
83500000	83600000	-0.387809	-0.342675														6.81757	-4.40794	-4.37926	6.81757	-0.836409	-0.851087							0.9251	0.748861	0.456048	0.433777	0.564718	0.703452	6.81823	1.09073	6.81757	-0.850718	-0.853047					0.75822	0.579536
83600000	83700000	-0.472413	-0.633784														6.81823	-4.4085	-4.37982	6.81823	-0.836409	-0.851087							1.08956	0.865515	0.509595	0.420171	0.454746	0.54768	6.81889	1.09034	6.81823	-0.850718	-0.853047					0.560568	0.390345
83700000	83800000	-0.41013	-0.489119														6.81889	-4.40905	-4.38038	6.81889	-0.836409	-0.851087							0.612701	0.563987	0.516308	0.523156	0.430816	0.622458	6.81954	1.08995	6.81889	-0.850718	-0.853047					0.694781	0.414023
83800000	83900000	-0.393897	-0.584554														6.81954	-4.4096	-4.38094	6.81954	-0.836409	-0.851087							1.30316	1.27255	0.695056	0.473142	0.778779	0.384552	6.8202	1.08957	6.81954	-0.850718	-0.853047					0.579959	0.526516
83900000	84000000	-0.398854	-0.308494														6.8202	-4.41015	-4.3815	6.8202	-0.836409	-0.851087							1.05751	1.08157	0.772896	0.445902	0.527858	0.273093	6.82086	1.08918	6.8202	-0.850718	-0.853047					0.358942	0.165362
84000000	84100000	-0.443539	-0.371033														6.82086	-4.4107	-4.38206	6.82086	-0.836409	-0.851087							1.14905	0.982635	0.768914	0.421306	0.557878	0.319997	6.82151	1.0888	6.82086	-0.850718	-0.853047					0.478217	0.362556
84100000	84200000	-0.384736	-0.333659														6.82151	-4.41124	-4.38262	6.82151	-0.836409	-0.851087							1.14565	1.07846	0.552918	0.251964	0.594383	0.212611	6.82217	1.08841	6.82151	-0.850718	-0.853047					0.469252	0.484821
84200000	84300000	-0.388676	-0.0747206														6.82217	-4.41179	-4.38318	6.82217	-0.836409	-0.851087							0.70269	0.608583	1.04745	0.671307	0.662481	0.559266	6.82282	1.08803	6.82217	-0.850718	-0.853047					0.746947	0.728036
84300000	84400000	-0.276643	-0.0507567														6.82282	-4.41234	-4.38373	6.82282	-0.836409	-0.851087							1.34667	1.16906	0.824635	0.771014	0.857712	0.726665	6.82347	1.08764	6.82282	-0.850718	-0.853047					0.67554	0.343759
84400000	84500000	-0.137354	-0.110008														6.82347	-4.41288	-4.38429	6.82347	-0.836409	-0.851087							1.03525	1.06713	0.81036	0.728147	0.882858	0.634866	6.82413	1.08726	6.82347	-0.850718	-0.853047					0.5843	0.239848
84500000	84600000	0.0655263	0.114317														6.82413	-4.41343	-4.38484	6.82413	-0.836409	-0.851087							0.946206	0.8299	0.104972	0.125243	0.176056	0.134903	6.82478	1.08688	6.82413	-0.850718	-0.853047					0.608368	0.235976
84600000	84700000	-0.133224	0.0682169														6.82478	-4.41397	-4.3854	6.82478	-0.836409	-0.851087							1.04842	1.13191	0.770848	0.720892	0.732678	0.855374	6.82543	1.0865	6.82478	-0.850718	-0.853047					0.726124	0.514663
84700000	84800000	0.072228	0.0146912														6.82543	-4.41452	-4.38595	6.82543	-0.827646	-0.844175							1.24223	1.20658	0.508696	0.37397	0.635396	0.527694	6.82607	1.08609	6.82543	-0.84143	-0.845712					0.237561	0.244759
84800000	84900000	0.148711	0.14841														6.82607	-4.41505	-4.38649	6.82607	-0.818896	-0.837274							1.1251	1.12533	0.753876	0.498415	0.502751	0.334239	6.82672	1.08568	6.82607	-0.832155	-0.838388					0.498729	0.285169
84900000	85000000	-0.0205996	0.152715														6.82672	-4.41558	-4.38704	6.82672	-0.818896	-0.837274							0.790966	0.946551	0.885623	0.50529	0.463237	0.339246	6.82737	1.08527	6.82672	-0.832155	-0.838388					0.810116	0.665276
85000000	85100000	0.0439506	0.0942873														6.82737	-4.41611	-4.38758	6.82737	-0.818896	-0.837274							1.22686	1.0825	0.527209	0.361577	0.476439	0.417964	6.82802	1.08487	6.82737	-0.832155	-0.838388					0.339382	0.339084
85100000	85200000	-0.0355813	-0.0178597														6.82802	-4.41664	-4.38812	6.82802	-0.818896	-0.837274							0.946312	0.968514	0.441645	0.38365	0.366833	0.258358	6.82866	1.08446	6.82802	-0.832155	-0.838388					0.607328	0.266126
85200000	85300000	-0.0710603	0.0448945														6.82866	-4.41717	-4.38866	6.82866	-0.818896	-0.837274							0.875117	0.846043	0.670178	0.42893	0.338289	0.385015	6.8293	1.08405	6.82866	-0.832155	-0.838388					0.297784	0.229246
85300000	85400000	0.0497744	0.122587														6.8293	-4.41769	-4.3892	6.8293	-0.818896	-0.837274							1.31935	1.31624	0.60295	0.419374	0.429223	0.396596	6.82995	1.08365	6.8293	-0.832155	-0.838388					0.387542	0.0961444
85400000	85500000	-0.118571	0.14363														6.82995	-4.41822	-4.38974	6.82995	-0.818896	-0.837274							1.14655	1.05852	0.729764	0.830381	0.831157	1.13329	6.83059	1.08325	6.82995	-0.832155	-0.838388					0.781532	0.602235
85500000	85600000	-0.146683	-0.0153914														6.83059	-4.41875	-4.39027	6.83059	-0.818896	-0.837274							1.11572	1.06781	0.611703	0.64912	0.581892	0.379618	6.83123	1.08284	6.83059	-0.832155	-0.838388					0.78369	0.36748
85600000	85700000	0.189479	0.277555														6.83123	-4.41927	-4.39081	6.83123	-0.818896	-0.837274							1.05884	0.950191	0.731141	0.567358	0.605296	0.45032	6.83187	1.08244	6.83123	-0.832155	-0.838388					0.595041	0.571632
85700000	85800000	0.122742	0.288913														6.83187	-4.41979	-4.39135	6.83187	-0.818896	-0.837274							1.0558	0.952821	0.601649	0.415201	0.534822	0.392286	6.83251	1.08204	6.83187	-0.832155	-0.838388					0.626791	0.527956
85800000	85900000	0.0375139	0.153629														6.83251	-4.42032	-4.39188	6.83251	-0.818896	-0.837274							1.06538	0.954703	0.634652	0.405932	0.640157	0.501108	6.83315	1.08163	6.83251	-0.832155	-0.838388					0.352696	0.141281
85900000	86000000	0.094005	0.182475														6.83315	-4.42084	-4.39242	6.83315	-0.818896	-0.837274							1.3041	1.18045	0.455216	0.411371	0.456844	0.543694	6.83378	1.08123	6.83315	-0.832155	-0.838388					0.532067	0.318463
86000000	86100000	0.129614	0.228296														6.83378	-4.42136	-4.39295	6.83378	-0.818896	-0.837274							0.772738	0.680039	0.514004	0.362767	0.572354	0.379723	6.83442	1.08083	6.83378	-0.832155	-0.838388					0.386775	0.463073
86100000	86200000	-0.16356	-0.177393														6.83442	-4.42188	-4.39348	6.83442	-0.818896	-0.837274							1.03649	1.03465	0.263506	0.449425	0.607267	0.389787	6.83506	1.08043	6.83442	-0.832155	-0.838388					0.653569	0.656714
86200000	86300000	-0.209912	-0.281613														6.83506	-4.4224	-4.39401	6.83506	-0.818896	-0.837274							1.24375	1.21232	0.668732	0.508443	0.821969	1.1484	6.83569	1.08003	6.83506	-0.832155	-0.838388					0.654609	0.648886
86300000	86400000	-0.221997	-0.116984														6.83569	-4.42292	-4.39454	6.83569	-0.810571	-0.830713							1.11893	1.2458	0.462685	0.289218	0.5668	0.461802	6.83632	1.0796	6.83569	-0.823239	-0.831265					0.519891	0.497162
86400000	86500000	-0.506228	-0.32635														6.83632	-4.42343	-4.39507	6.83632	-0.802258	-0.824161							1.18932	1.09955	0.616044	0.503495	0.575777	0.500369	6.83696	1.07918	6.83632	-0.814335	-0.824152					0.522972	0.188151
86500000	86600000	-0.652503	-0.448638														6.83696	-4.42394	-4.39559	6.83696	-0.802258	-0.824161							0.77355	0.81804	0.736589	0.579194	0.483	0.452317	6.83759	1.07875	6.83696	-0.814335	-0.824152					0.534165	0.531587
86600000	86700000	-0.82045	-0.912118														6.83759	-4.42445	-4.39611	6.83759	-0.802258	-0.824161							1.34103	1.22323	0.594946	0.474657	0.580365	0.294622	6.83822	1.07832	6.83759	-0.814335	-0.824152					0.569416	0.476923
86700000	86800000	-1.05642	-1.06828														6.83822	-4.42495	-4.39663	6.83822	-0.802258	-0.824161							1.11609	1.11785	0.501709	0.32035	0.525331	0.575673	6.83885	1.07789	6.83822	-0.814335	-0.824152					0.590337	0.334336
86800000	86900000	-1.12268	-1.12473														6.83885	-4.42546	-4.39715	6.83885	-0.802258	-0.824161							1.20449	0.987582	0.609296	0.577633	0.628897	0.435785	6.83948	1.07747	6.83885	-0.814335	-0.824152					0.544282	0.187946
86900000	87000000	-0.724779	-1.17161														6.83948	-4.42596	-4.39767	6.83948	-0.802258	-0.824161							1.17885	0.921199	0.508152	0.455411	0.587972	0.609598	6.84011	1.07704	6.83948	-0.814335	-0.824152					0.638503	0.460038
87000000	87100000	-0.992733	-0.999345														6.84011	-4.42647	-4.39818	6.84011	-0.802258	-0.824161							0.985293	0.775918	0.528883	0.436964	0.537248	0.492669	6.84073	1.07661	6.84011	-0.814335	-0.824152					0.698409	0.455723
87100000	87200000	-0.978965	-1.07662														6.84073	-4.42697	-4.3987	6.84073	-0.802258	-0.824161							1.03335	1.11014	0.488442	0.361308	0.441896	0.502106	6.84136	1.07619	6.84073	-0.814335	-0.824152					0.906287	0.726167
87200000	87300000	-1.06707	-1.12669														6.84136	-4.42747	-4.39922	6.84136	-0.802258	-0.824161							1.22456	1.09268	0.571446	0.460782	0.449495	0.371567	6.84198	1.07577	6.84136	-0.814335	-0.824152					0.382763	0.520714
87300000	87400000	-1.0054	-1.17761														6.84198	-4.42797	-4.39973	6.84198	-0.802258	-0.824161							1.24462	1.14526	0.71603	0.506297	0.497209	0.392617	6.84261	1.07534	6.84198	-0.814335	-0.824152					0.810815	0.552068
87400000	87500000	-1.2395	-1.23494														6.84261	-4.42847	-4.40025	6.84261	-0.802258	-0.824161							1.17717	1.03034	0.477051	0.357449	0.373332	0.162094	6.84323	1.07492	6.84261	-0.814335	-0.824152					0.592932	0.244995
87500000	87600000	-0.962344	-1.11152														6.84323	-4.42897	-4.40076	6.84323	-0.802258	-0.824161							0.989141	0.951829	0.530371	0.549434	0.466672	0.458226	6.84386	1.0745	6.84323	-0.814335	-0.824152					0.503703	0.572556
87600000	87700000	-1.10953	-1.07008														6.84386	-4.42947	-4.40127	6.84386	-0.802258	-0.824161							1.10266	0.905753	0.456273	0.35662	0.401562	0.331336	6.84448	1.07408	6.84386	-0.814335	-0.824152					0.483322	0.46388
87700000	87800000	-1.16617	-1.50348														6.84448	-4.42997	-4.40179	6.84448	-0.802258	-0.824161							1.39539	1.30192	0.947675	0.661895	0.614868	0.425186	6.8451	1.07366	6.84448	-0.814335	-0.824152					0.493827	0.29013
87800000	87900000	-1.01254	-1.47678														6.8451	-4.43047	-4.4023	6.8451	-0.802258	-0.824161							1.26868	1.00171	0.841123	0.614412	0.557685	0.516274	6.84572	1.07324	6.8451	-0.814335	-0.824152					0.460183	0.701455
87900000	88000000	-1.10042	-1.24841														6.84572	-4.43097	-4.40281	6.84572	-0.794135	-0.817761							1.18548	0.95641	0.751824	0.430853	0.544636	0.585853	6.84634	1.07279	6.84572	-0.805513	-0.817044					0.467361	0.40694
88000000	88100000	-1.25898	-1.15141														6.84634	-4.43145	-4.40331	6.84634	-0.786023	-0.811371							1.412	1.2709	0.37188	0.30315	0.433759	0.312534	6.84696	1.07233	6.84634	-0.796703	-0.809945					0.654961	0.336821
88100000	88200000	-1.32571	-1.781														6.84696	-4.43194	-4.40381	6.84696	-0.786023	-0.811371							1.24564	1.00304	0.885606	0.446071	0.459484	0.321865	6.84757	1.07188	6.84696	-0.796703	-0.809945					0.500473	0.274906
88200000	88300000	-0.802679	-0.782017														6.84757	-4.43243	-4.40431	6.84757	-0.786023	-0.811371							1.13072	1.1632	0.622977	0.63512	0.510697	0.489189	6.84819	1.07143	6.84757	-0.796703	-0.809945					0.424123	0.485801
88300000	88400000	-1.20891	-1.20087														6.84819	-4.43291	-4.40481	6.84819	-0.786023	-0.811371							1.11311	1.01498	0.703215	0.313598	0.447621	0.485617	6.8488	1.07098	6.84819	-0.796703	-0.809945					0.508202	0.360778
88400000	88500000	-0.892007	-0.973371														6.8488	-4.43339	-4.40531	6.8488	-0.786023	-0.811371							1.4136	1.20434	0.650636	0.460411	0.606445	0.505526	6.84942	1.07053	6.8488	-0.796703	-0.809945					0.441011	0.478268
88500000	88600000	-1.15817	-1.1646														6.84942	-4.43388	-4.40581	6.84942	-0.786023	-0.811371							1.28293	1.0323	0.830158	0.367141	0.825339	0.465686	6.85003	1.07008	6.84942	-0.796703	-0.809945					0.464054	0.372311
88600000	88700000	-1.00431	-0.806588														6.85003	-4.43436	-4.40631	6.85003	-0.786023	-0.811371							1.08839	0.893978	0.644152	0.530108	0.539094	0.418231	6.85065	1.06963	6.85003	-0.796703	-0.809945					0.763885	0.274315
88700000	88800000	-0.81344	-0.770988														6.85065	-4.43484	-4.40681	6.85065	-0.786023	-0.811371							1.62233	1.36755	0.287987	0.245826	0.657234	0.40637	6.85126	1.06918	6.85065	-0.796703	-0.809945					0.620828	0.387237
88800000	88900000	-0.76287	-0.325344														6.85126	-4.43532	-4.4073	6.85126	-0.786023	-0.811371							1.12758	1.06707	0.580521	0.47458	0.43224	0.287712	6.85187	1.06873	6.85126	-0.796703	-0.809945					0.449744	0.312253
88900000	89000000	-0.470883	-0.19256														6.85187	-4.4358	-4.4078	6.85187	-0.786023	-0.811371							1.12584	1.18102	0.60254	0.435054	0.410419	0.39874	6.85248	1.06829	6.85187	-0.796703	-0.809945					0.466998	0.352552
89000000	89100000	-0.14501	0.0744281														6.85248	-4.43628	-4.4083	6.85248	-0.786023	-0.811371							1.49446	1.36092	0.622113	0.397255	0.56897	0.312183	6.85309	1.06784	6.85248	-0.796703	-0.809945					0.476068	0.445108
89100000	89200000	-0.0502153	0.103134														6.85309	-4.43676	-4.40879	6.85309	-0.786023	-0.811371							1.37649	1.26874	0.416469	0.440004	0.388482	0.206684	6.8537	1.0674	6.85309	-0.796703	-0.809945					0.557413	0.270141
89200000	89300000	0.0576131	0.307825														6.8537	-4.43724	-4.40928	6.8537	-0.786023	-0.811371							1.19305	1.27714	0.781867	0.606759	0.540385	0.333078	6.85431	1.06695	6.8537	-0.796703	-0.809945					0.618682	0.535573
89300000	89400000	-0.0494695	-0.0530763														6.85431	-4.43772	-4.40978	6.85431	-0.786023	-0.811371							1.32336	1.19976	0.696567	0.516511	0.567204	0.359813	6.85491	1.06651	6.85431	-0.796703	-0.809945					0.716415	0.522855
89400000	89500000	-0.240917	-0.227284														6.85491	-4.4382	-4.41027	6.85491	-0.786023	-0.811371							0.926525	1.0288	0.523863	0.405151	0.432621	0.361642	6.85552	1.06607	6.85491	-0.796703	-0.809945					1.00706	0.615546
89500000	89600000	-0.280273	0.113576														6.85552	-4.43867	-4.41076	6.85552	-0.786023	-0.811371							1.35757	1.19336	0.796866	0.422469	0.472917	0.276503	6.85612	1.06562	6.85552	-0.796703	-0.809945					0.41808	0.317814
89600000	89700000	0.115828	0.299793														6.85612	-4.43915	-4.41125	6.85612	-0.778128	-0.805153							1.0917	1.03137	0.717329	0.463276	0.461372	0.356937	6.85673	1.06514	6.85612	-0.787977	-0.802871					0.420905	0.345658
89700000	89800000	0.349775	0.42655														6.85673	-4.43961	-4.41174	6.85673	-0.770244	-0.798943							1.11554	1.05802	0.661147	0.454091	0.515355	0.334754	6.85733	1.06466	6.85673	-0.779262	-0.795807					0.657782	0.276225
89800000	89900000	0.299745	0.573398														6.85733	-4.44008	-4.41222	6.85733	-0.770244	-0.798943							1.25123	1.15794	0.893455	0.55322	0.523488	0.462753	6.85794	1.06419	6.85733	-0.779262	-0.795807					0.665677	0.659648
89900000	90000000	0.0938001	0.268481														6.85794	-4.44054	-4.4127	6.85794	-0.770244	-0.798943							0.940052	0.943636	0.359667	0.147632	0.337008	0.379059	6.85854	1.06371	6.85794	-0.779262	-0.795807					0.59293	0.278562
90000000	90100000	0.217462	0.422331														6.85854	-4.44101	-4.41318	6.85854	-0.770244	-0.798943							1.17688	1.04657	0.788581	0.558129	0.530695	0.457065	6.85914	1.06323	6.85854	-0.779262	-0.795807					0.478253	0.416551
90100000	90200000	0.149534	0.241393														6.85914	-4.44147	-4.41366	6.85914	-0.770244	-0.798943							1.2862	1.08078	0.672999	0.531591	0.74688	0.785961	6.85974	1.06276	6.85914	-0.779262	-0.795807					0.787272	0.664881
90200000	90300000	0.00851923	0.01737														6.85974	-4.44193	-4.41414	6.85974	-0.770244	-0.798943							1.32291	1.37259	0.772008	0.549742	0.666184	0.819129	6.86034	1.06228	6.85974	-0.779262	-0.795807					0.684925	0.50681
90300000	90400000	0.00286296	0.00100855														6.86034	-4.44239	-4.41462	6.86034	-0.770244	-0.798943							0.993045	1.14794	0.548451	0.57936	0.702449	0.491038	6.86094	1.06181	6.86034	-0.779262	-0.795807					0.679185	0.535144
90400000	90500000	0.0716726	0.232584														6.86094	-4.44285	-4.4151	6.86094	-0.770244	-0.798943							1.17423	1.00584	0.732189	0.560906	0.688158	0.694757	6.86153	1.06134	6.86094	-0.779262	-0.795807					0.671415	0.36179
90500000	90600000	-0.0731408	0.216111														6.86153	-4.44331	-4.41557	6.86153	-0.770244	-0.798943							1.48627	1.40148	0.478206	0.285184	0.656459	0.329938	6.86213	1.06086	6.86153	-0.779262	-0.795807					0.701129	0.26268
90600000	90700000	-0.160937	-0.125724														6.86213	-4.44377	-4.41605	6.86213	-0.770244	-0.798943							1.03592	0.922892	0.822973	0.634975	0.536038	0.667671	6.86273	1.06039	6.86213	-0.779262	-0.795807					0.664722	0.401257
90700000	90800000	0.422043	0.336482														6.86273	-4.44423	-4.41653	6.86273	-0.770244	-0.798943							1.04311	1.05884	0.709233	0.609993	0.674215	0.521088	6.86332	1.05992	6.86273	-0.779262	-0.795807					0.545645	0.589874
90800000	90900000	0.220124	0.399887														6.86332	-4.44469	-4.417	6.86332	-0.770244	-0.798943							1.12631	1.12623	0.484652	0.284565	0.716577	0.545503	6.86392	1.05945	6.86332	-0.779262	-0.795807					0.579474	0.692207
90900000	91000000	0.111258	0.0894919														6.86392	-4.44515	-4.41748	6.86392	-0.770244	-0.798943							1.13361	1.13565	0.608269	0.442871	0.62455	0.566255	6.86451	1.05898	6.86392	-0.779262	-0.795807					0.651606	0.472616
91000000	91100000	0.178518	0.263409														6.86451	-4.44561	-4.41795	6.86451	-0.770244	-0.798943							1.14535	1.21539	0.789073	0.835654	1.06272	1.09927	6.8651	1.05851	6.86451	-0.779262	-0.795807					0.726977	0.335262
91100000	91200000	0.374277	0.235254														6.8651	-4.44606	-4.41843	6.8651	-0.770244	-0.798943							1.10531	0.996528	0.674836	0.619264	0.536321	1.03373	6.8657	1.05804	6.8651	-0.779262	-0.795807					0.640324	0.487833
91200000	91300000	0.537591	0.240125														6.8657	-4.44652	-4.4189	6.8657	-0.770244	-0.798943							1.13133	0.927771	0.671465	0.632542	0.579983	0.883565	6.86629	1.05758	6.8657	-0.779262	-0.795807					0.730152	0.549044
91300000	91400000	0.338947	0.449175														6.86629	-4.44698	-4.41937	6.86629	-0.762623	-0.79294							1.4203	1.40068	0.592502	0.380459	0.261324	0.258835	6.86688	1.05707	6.86629	-0.770652	-0.788801					0.440553	0.481675
91400000	91500000	0.360917	0.475554														6.86688	-4.44742	-4.41984	6.86688	-0.755012	-0.786945							1.11427	0.996076	0.736154	0.515332	0.422364	0.405793	6.86747	1.05656	6.86688	-0.762053	-0.781805					0.694095	0.526497
91500000	91600000	0.460325	0.42401														6.86747	-4.44787	-4.4203	6.86747	-0.755012	-0.786945							1.10219	1.0929	0.517677	0.369688	0.431785	0.36507	6.86806	1.05606	6.86747	-0.762053	-0.781805					0.768009	0.531621
91600000	91700000	0.51586	0.400377														6.86806	-4.44831	-4.42076	6.86806	-0.755012	-0.786945							1.25731	1.09097	0.749875	0.450977	0.366797	0.279601	6.86864	1.05556	6.86806	-0.762053	-0.781805					0.523256	0.460597
91700000	91800000	0.550459	0.574729														6.86864	-4.44875	-4.42123	6.86864	-0.755012	-0.786945							1.30036	1.31774	0.620526	0.335423	0.536509	0.237377	6.86923	1.05505	6.86864	-0.762053	-0.781805					0.622305	0.445421
91800000	91900000	0.604302	0.560242														6.86923	-4.4492	-4.42169	6.86923	-0.755012	-0.786945							1.0119	0.767778	0.956699	0.588975	0.489802	0.373324	6.86982	1.05455	6.86923	-0.762053	-0.781805					0.495756	0.333719
91900000	92000000	0.532683	0.657732														6.86982	-4.44964	-4.42215	6.86982	-0.755012	-0.786945							0.832364	0.823167	0.749275	0.562749	0.441304	0.384322	6.8704	1.05405	6.86982	-0.762053	-0.781805					0.452741	0.332884
92000000	92100000	0.759604	0.554996														6.8704	-4.45008	-4.42261	6.8704	-0.755012	-0.786945							1.11551	0.963626	0.86405	0.394985	0.510485	0.343404	6.87099	1.05355	6.8704	-0.762053	-0.781805					0.446619	0.43259
92100000	92200000	0.359528	0.371339														6.87099	-4.45052	-4.42307	6.87099	-0.755012	-0.786945							1.28415	1.01766	1.08504	0.524378	0.613738	0.423098	6.87157	1.05305	6.87099	-0.762053	-0.781805					0.564712	0.491795
92200000	92300000	0.509344	0.538851														6.87157	-4.45097	-4.42353	6.87157	-0.755012	-0.786945							1.28	1.18435	0.679913	0.361083	0.742275	0.48982	6.87216	1.05255	6.87157	-0.762053	-0.781805					0.482064	0.527208
92300000	92400000	0.409015	0.520812														6.87216	-4.45141	-4.42399	6.87216	-0.755012	-0.786945							0.953875	1.00802	0.897993	0.346449	0.429127	0.288179	6.87274	1.05205	6.87216	-0.762053	-0.781805					0.51225	0.367128
92400000	92500000	0.528199	0.562084														6.87274	-4.45185	-4.42445	6.87274	-0.755012	-0.786945							1.33765	1.2757	0.666315	0.498419	0.417047	0.427609	6.87332	1.05155	6.87274	-0.762053	-0.781805					0.55654	0.31819
92500000	92600000	0.507484	0.619719														6.87332	-4.45229	-4.42491	6.87332	-0.755012	-0.786945							1.05883	1.08703	0.694143	0.262809	0.351317	0.268359	6.8739	1.05105	6.87332	-0.762053	-0.781805					0.674528	0.169843
92600000	92700000	0.273203	0.452371														6.8739	-4.45272	-4.42536	6.8739	-0.755012	-0.786945							1.0213	0.922337	0.791039	0.285635	0.497026	0.329483	6.87448	1.05056	6.8739	-0.762053	-0.781805					0.556556	0.568051
92700000	92800000	0.107268	-0.0168365														6.87448	-4.45316	-4.42582	6.87448	-0.755012	-0.786945							0.810904	0.826197	0.694812	0.400578	0.555585	0.374821	6.87506	1.05006	6.87448	-0.762053	-0.781805					0.446521	0.194592
92800000	92900000	0.131299	-0.0977273														6.87506	-4.4536	-4.42628	6.87506	-0.755012	-0.786945							0.996908	1.04653	1.02272	0.550209	0.555194	0.432404	6.87564	1.04957	6.87506	-0.762053	-0.781805					0.393799	0.106957
92900000	93000000	0.266575	0.111896														6.87564	-4.45404	-4.42673	6.87564	-0.755012	-0.786945							1.11163	0.91401	0.459826	0.414474	0.396201	0.292054	6.87622	1.04908	6.87564	-0.762053	-0.781805					0.545124	0.488252
93000000	93100000	0.299301	0.119744														6.87622	-4.45447	-4.42719	6.87622	-0.755012	-0.786945							0.860833	1.05398	0.783591	0.595454	0.454847	0.410598	6.87679	1.04858	6.87622	-0.762053	-0.781805					0.414903	0.200428
93100000	93200000	0.273922	0.186478														6.87679	-4.45491	-4.42764	6.87679	-0.747688	-0.781171							1.04753	1.08952	1.2132	0.74132	0.472126	0.47068	6.87737	1.04805	6.87679	-0.75356	-0.774882					0.673701	0.496441
93200000	93300000	0.33349	0.232028														6.87737	-4.45534	-4.42809	6.87737	-0.740374	-0.775404							1.00698	1.02634	0.922564	0.743453	0.91047	0.592066	6.87795	1.04752	6.87737	-0.745079	-0.767968					0.649488	0.55621
93300000	93400000	0.113708	0.0143649														6.87795	-4.45576	-4.42853	6.87795	-0.740374	-0.775404							1.05962	0.938042	0.728789	0.416401	0.355141	0.308584	6.87852	1.04698	6.87795	-0.745079	-0.767968					0.51461	0.361283
93400000	93500000	0.417232	0.423481														6.87852	-4.45619	-4.42898	6.87852	-0.740374	-0.775404							1.01755	1.00902	0.592369	0.457098	0.480615	0.393542	6.8791	1.04645	6.87852	-0.745079	-0.767968					0.623783	0.422949
93500000	93600000	0.509759	0.481738														6.8791	-4.45661	-4.42943	6.8791	-0.740374	-0.775404							1.28552	1.3834	0.719801	0.478308	0.426068	0.313283	6.87967	1.04592	6.8791	-0.745079	-0.767968					0.863329	0.622347
93600000	93700000	0.399868	0.497882														6.87967	-4.45704	-4.42987	6.87967	-0.740374	-0.775404							1.06543	0.978735	0.670436	0.498436	0.516717	0.585768	6.88024	1.04539	6.87967	-0.745079	-0.767968					0.678166	0.550899
93700000	93800000	0.319988	0.406184														6.88024	-4.45746	-4.43031	6.88024	-0.740374	-0.775404							1.32129	1.36762	0.776421	0.466599	0.472531	0.464086	6.88081	1.04486	6.88024	-0.745079	-0.767968					0.559076	0.50399
93800000	93900000	0.263741	0.10432														6.88081	-4.45788	-4.43076	6.88081	-0.740374	-0.775404							0.929018	0.933868	0.867432	0.410602	0.367459	0.383783	6.88138	1.04433	6.88081	-0.745079	-0.767968					0.631154	0.567011
93900000	94000000	0.145166	-0.0501307														6.88138	-4.45831	-4.4312	6.88138	-0.740374	-0.775404							1.00541	0.941173	0.547117	0.492369	0.408867	0.340276	6.88195	1.04381	6.88138	-0.745079	-0.767968					0.818189	0.748557
94000000	94100000	0.16767	0.0749197														6.88195	-4.45873	-4.43164	6.88195	-0.740374	-0.775404							1.3375	1.16461	0.961181	0.724081	0.583308	0.431951	6.88252	1.04328	6.88195	-0.745079	-0.767968					0.594097	0.460454
94100000	94200000	0.371959	0.0410235														6.88252	-4.45915	-4.43208	6.88252	-0.740374	-0.775404							0.935684	0.826809	0.776892	0.585971	0.516845	0.43675	6.88309	1.04276	6.88252	-0.745079	-0.767968					0.527007	0.269827
94200000	94300000	0.128059	0.00881119														6.88309	-4.45957	-4.43252	6.88309	-0.740374	-0.775404							1.29719	0.933964	0.889237	0.474648	0.525834	0.430081	6.88366	1.04223	6.88309	-0.745079	-0.767968					0.947942	0.227069
94300000	94400000	0.120948	-0.0717507														6.88366	-4.45999	-4.43297	6.88366	-0.740374	-0.775404							1.11137	0.926753	0.957835	0.601992	0.522256	0.278983	6.88423	1.04171	6.88366	-0.745079	-0.767968					0.614338	0.345861
94400000	94500000	0.375609	0.250369														6.88423	-4.46041	-4.43341	6.88423	-0.740374	-0.775404							1.48777	1.1359	0.471031	0.321369	0.569567	0.329904	6.8848	1.04119	6.88423	-0.745079	-0.767968					0.62501	0.379853
94500000	94600000	0.606452	0.539764														6.8848	-4.46083	-4.43384	6.8848	-0.740374	-0.775404							0.968018	0.899643	0.65526	0.482278	0.56068	0.529321	6.88536	1.04066	6.8848	-0.745079	-0.767968					0.572969	0.524524
94600000	94700000	0.3536	0.532521														6.88536	-4.46125	-4.43428	6.88536	-0.740374	-0.775404							1.11372	0.807142	0.599836	0.435186	0.560306	0.38556	6.88593	1.04014	6.88536	-0.745079	-0.767968					0.457978	0.164113
94700000	94800000	0.301689	0.189814														6.88593	-4.46167	-4.43472	6.88593	-0.740374	-0.775404							0.964094	0.72235	0.53473	0.3483	0.461814	0.445277	6.88649	1.03962	6.88593	-0.745079	-0.767968					0.456868	0.384669
94800000	94900000	0.244808	0.127042														6.88649	-4.46209	-4.43516	6.88649	-0.740374	-0.775404							1.06602	0.884147	0.441423	0.446701	0.586137	0.505776	6.88705	1.03911	6.88649	-0.745079	-0.767968					0.545244	0.37358
94900000	95000000	0.0580761	-0.0422788														6.88705	-4.4625	-4.4356	6.88705	-0.733565	-0.770028							1.10445	1.03045	0.57919	0.355167	0.452394	0.151268	6.88762	1.03854	6.88705	-0.736944	-0.76133					0.631938	0.340532
95000000	95100000	-0.115326	-0.368748														6.88762	-4.46291	-4.43603	6.88762	-0.726766	-0.764659							0.940153	0.989674	0.562521	0.4648	0.566812	0.550354	6.88818	1.03799	6.88762	-0.728819	-0.7547					0.548537	0.501888
95100000	95200000	0.0291212	-0.118022														6.88818	-4.46332	-4.43646	6.88818	-0.726766	-0.764659							1.01855	1.08907	0.463997	0.431917	0.552219	0.37838	6.88874	1.03743	6.88818	-0.728819	-0.7547					0.451559	0.237662
95200000	95300000	-0.0274071	-0.0781843														6.88874	-4.46373	-4.43689	6.88874	-0.726766	-0.764659							1.17516	1.09861	0.542894	0.33009	0.352784	0.350085	6.8893	1.03687	6.88874	-0.728819	-0.7547					0.705981	0.504603
95300000	95400000	-0.14544	-0.45114														6.8893	-4.46414	-4.43731	6.8893	-0.726766	-0.764659							1.14195	1.17369	0.466771	0.399386	0.65527	0.412096	6.88986	1.03631	6.8893	-0.728819	-0.7547					0.558575	0.423533
95400000	95500000	-0.249616	-0.384912														6.88986	-4.46454	-4.43774	6.88986	-0.726766	-0.764659							0.778993	0.683389	0.825714	0.385519	0.321592	0.197051	6.89042	1.03576	6.88986	-0.728819	-0.7547					0.415719	0.173244
95500000	95600000	-0.0230591	-0.188457														6.89042	-4.46495	-4.43817	6.89042	-0.726766	-0.764659							1.26288	1.14626	0.603995	0.402726	0.367942	0.380379	6.89098	1.0352	6.89042	-0.728819	-0.7547					0.612889	0.460669
95600000	95700000	0.0783376	0.0775377														6.89098	-4.46536	-4.4386	6.89098	-0.726766	-0.764659							1.1497	1.09785	0.795365	0.384874	0.558371	0.382818	6.89154	1.03465	6.89098	-0.728819	-0.7547					0.724384	0.513649
95700000	95800000	-0.0463132	-0.0569956														6.89154	-4.46576	-4.43902	6.89154	-0.726766	-0.764659							0.84615	0.795917	0.959115	0.196892	0.387847	0.299864	6.89209	1.0341	6.89154	-0.728819	-0.7547					0.647037	0.295767
95800000	95900000	-0.0299713	-0.347008														6.89209	-4.46617	-4.43945	6.89209	-0.726766	-0.764659							0.952219	1.05196	0.803717	0.493144	0.492846	0.238208	6.89265	1.03355	6.89209	-0.728819	-0.7547					0.899573	0.442129
95900000	96000000	0.102725	0.0705131														6.89265	-4.46657	-4.43988	6.89265	-0.726766	-0.764659							0.729774	0.763847	0.819549	0.564212	0.431484	0.536016	6.89321	1.03299	6.89265	-0.728819	-0.7547					0.520953	0.454004
96000000	96100000	0.221461	0.314083														6.89321	-4.46698	-4.4403	6.89321	-0.726766	-0.764659							1.17174	1.15403	0.441694	0.198912	0.417696	0.290629	6.89376	1.03244	6.89321	-0.728819	-0.7547					0.700183	0.511347
96100000	96200000	0.146965	0.168203														6.89376	-4.46738	-4.44073	6.89376	-0.726766	-0.764659							1.29778	0.912531	0.675933	0.215576	0.523696	0.380418	6.89432	1.0319	6.89376	-0.728819	-0.7547					0.498599	0.599113
96200000	96300000	-0.178272	-0.233501														6.89432	-4.46778	-4.44115	6.89432	-0.726766	-0.764659							1.08238	0.852946	0.960872	0.391349	0.697633	0.262807	6.89487	1.03135	6.89432	-0.728819	-0.7547					0.7015	0.19227
96300000	96400000	0.0804901	-0.172598														6.89487	-4.46818	-4.44157	6.89487	-0.726766	-0.764659							1.15865	1.25061	0.675191	0.485498	0.51311	0.315089	6.89542	1.0308	6.89487	-0.728819	-0.7547					0.705506	0.551115
96400000	96500000	-0.0288298	0.0840446														6.89542	-4.46859	-4.44199	6.89542	-0.726766	-0.764659							1.17145	1.11973	0.858158	0.577866	0.525657	0.418529	6.89597	1.03026	6.89542	-0.728819	-0.7547					0.733046	0.538878
96500000	96600000	0.0537707	0.0963525														6.89597	-4.46899	-4.44242	6.89597	-0.726766	-0.764659							1.07722	1.09789	0.732424	0.411383	0.46492	0.288781	6.89653	1.02971	6.89597	-0.728819	-0.7547					0.518531	0.46163
96600000	96700000	-0.0780469	-0.351502														6.89653	-4.46939	-4.44284	6.89653	-0.726766	-0.764659							1.00411	1.09184	0.831314	0.596424	0.405484	0.413355	6.89708	1.02917	6.89653	-0.728819	-0.7547					0.49017	0.230319
96700000	96800000	0.269726	0.191385														6.89708	-4.46979	-4.44326	6.89708	-0.720292	-0.759534							1.4717	1.23446	0.690817	0.401018	0.441911	0.434685	6.89763	1.02858	6.89708	-0.720818	-0.748165					0.543197	0.538137
96800000	96900000	0.475614	0.479791														6.89763	-4.47018	-4.44368	6.89763	-0.713826	-0.754416							0.884827	0.750026	0.540469	0.434072	0.780805	0.218202	6.89818	1.028	6.89763	-0.712826	-0.741639					0.639779	0.408143
96900000	97000000	0.323609	0.370646														6.89818	-4.47057	-4.44409	6.89818	-0.713826	-0.754416							0.95506	0.819492	0.544866	0.517324	0.631132	0.288005	6.89873	1.02741	6.89818	-0.712826	-0.741639					0.450675	0.395034
97000000	97100000	-0.0276454	0.107037														6.89873	-4.47096	-4.4445	6.89873	-0.713826	-0.754416							0.969751	0.845193	0.541778	0.313128	0.569548	0.558245	6.89927	1.02683	6.89873	-0.712826	-0.741639					0.723807	0.468179
97100000	97200000	-0.272205	-0.0901288														6.89927	-4.47136	-4.44492	6.89927	-0.713826	-0.754416							0.84605	0.838442	0.4819	0.398112	0.578674	0.620563	6.89982	1.02625	6.89927	-0.712826	-0.741639					0.648902	0.495098
97200000	97300000	0.205503	0.360562														6.89982	-4.47175	-4.44533	6.89982	-0.713826	-0.754416							0.807743	0.866305	0.514235	0.447654	0.408495	0.596424	6.90037	1.02567	6.89982	-0.712826	-0.741639					0.665109	0.254838
97300000	97400000	-0.0924277	0.153698														6.90037	-4.47214	-4.44574	6.90037	-0.713826	-0.754416							0.996087	0.965793	0.447835	0.539498	0.676546	0.63563	6.90091	1.02509	6.90037	-0.712826	-0.741639					0.731501	0.535579
97400000	97500000	-0.637067	-0.438447														6.90091	-4.47253	-4.44615	6.90091	-0.713826	-0.754416							1.33305	1.30437	0.734985	0.363316	0.450076	0.392519	6.90146	1.02451	6.90091	-0.712826	-0.741639					0.683984	0.330656
97500000	97600000	-0.445713	-0.512848														6.90146	-4.47292	-4.44657	6.90146	-0.713826	-0.754416							0.619223	0.618306	0.60718	0.417407	0.56753	0.437299	6.902	1.02393	6.90146	-0.712826	-0.741639					0.599493	0.148576
97600000	97700000	-0.426621	-0.772671														6.902	-4.4733	-4.44698	6.902	-0.713826	-0.754416							1.37993	1.44053	0.765764	0.46043	0.416742	0.311002	6.90255	1.02336	6.902	-0.712826	-0.741639					0.680167	0.205624
97700000	97800000	-0.745188	-0.774998														6.90255	-4.47369	-4.44739	6.90255	-0.713826	-0.754416							1.26836	1.17597	0.817613	0.51267	0.442675	0.182478	6.90309	1.02278	6.90255	-0.712826	-0.741639					0.622495	0.588518
97800000	97900000	-1.01674	-0.977096														6.90309	-4.47408	-4.4478	6.90309	-0.713826	-0.754416							1.37789	1.17175	1.26803	0.611361	0.549521	0.307551	6.90363	1.02221	6.90309	-0.712826	-0.741639					1.0145	0.905197
97900000	98000000	-0.732074	-1.17321														6.90363	-4.47447	-4.44821	6.90363	-0.713826	-0.754416							1.12844	1.08327	0.503385	0.339521	0.304147	0.191985	6.90417	1.02163	6.90363	-0.712826	-0.741639					0.467586	0.298513
98000000	98100000	-1.01906	-0.793974														6.90417	-4.47485	-4.44861	6.90417	-0.713826	-0.754416							1.21498	1.35971	0.767464	0.840268	0.78453	0.657102	6.90472	1.02106	6.90417	-0.712826	-0.741639					0.701234	0.446958
98100000	98200000	-0.839564	-1.13143														6.90472	-4.47524	-4.44902	6.90472	-0.713826	-0.754416							0.952832	0.7519	0.729339	0.631861	0.768661	0.746284	6.90526	1.02049	6.90472	-0.712826	-0.741639					0.750511	0.356285
98200000	98300000	-0.723923	-0.986599														6.90526	-4.47563	-4.44943	6.90526	-0.713826	-0.754416							1.17341	1.02489	0.518505	0.410975	0.586923	0.447439	6.9058	1.01992	6.90526	-0.712826	-0.741639					0.554849	0.321004
98300000	98400000	-0.916079	-1.01661														6.9058	-4.47601	-4.44984	6.9058	-0.713826	-0.754416							1.23299	1.24495	0.98875	0.648368	0.482853	0.29369	6.90634	1.01935	6.9058	-0.712826	-0.741639					0.493463	0.450594
98400000	98500000	-0.720807	-0.848541														6.90634	-4.4764	-4.45024	6.90634	-0.713826	-0.754416							1.15649	1.50706	0.751685	0.313018	0.44087	0.27879	6.90687	1.01878	6.90634	-0.712826	-0.741639					0.558373	0.577173
98500000	98600000	-0.676133	-0.770364														6.90687	-4.47678	-4.45065	6.90687	-0.713826	-0.754416							1.00838	1.01701	1.04128	0.336754	0.408918	0.26424	6.90741	1.01822	6.90687	-0.712826	-0.741639					0.677611	0.642195
98600000	98700000	-0.693184	-0.689729														6.90741	-4.47717	-4.45106	6.90741	-0.707707	-0.749554							0.953306	1.0559	0.864174	0.400301	0.436613	0.307162	6.90795	1.01761	6.90741	-0.704971	-0.735214					0.732826	0.620301
98700000	98800000	-0.687547	-0.931949														6.90795	-4.47754	-4.45146	6.90795	-0.701595	-0.744698							1.22928	1.1952	0.900758	0.479114	0.613332	0.440952	6.90849	1.017	6.90795	-0.697126	-0.728796					0.710084	0.577518
98800000	98900000	-0.680099	-0.688589														6.90849	-4.47792	-4.45186	6.90849	-0.701595	-0.744698							1.32433	1.18576	0.775262	0.267459	0.474534	0.239464	6.90902	1.01639	6.90849	-0.697126	-0.728796					0.74038	0.57601
98900000	99000000	-0.495999	-0.64599														6.90902	-4.47829	-4.45226	6.90902	-0.701595	-0.744698							1.39625	1.33008	0.611765	0.410629	0.582328	0.264948	6.90956	1.01579	6.90902	-0.697126	-0.728796					0.617162	0.100752
99000000	99100000	-0.592358	-0.49623														6.90956	-4.47867	-4.45265	6.90956	-0.701595	-0.744698							1.16053	1.28883	0.526934	0.332709	0.52268	0.34868	6.91009	1.01518	6.90956	-0.697126	-0.728796					0.8115	0.429377
99100000	99200000	-0.341886	-0.295102														6.91009	-4.47905	-4.45305	6.91009	-0.701595	-0.744698							0.917476	0.824915	0.619903	0.510805	0.300432	0.213205	6.91062	1.01458	6.91009	-0.697126	-0.728796					0.489481	0.569583
99200000	99300000	-0.320702	-0.170532														6.91062	-4.47942	-4.45345	6.91062	-0.701595	-0.744698							1.32159	1.3252	0.724158	0.43995	0.788998	0.656729	6.91116	1.01398	6.91062	-0.697126	-0.728796					0.974464	0.346513
99300000	99400000	0.0482058	0.00599834														6.91116	-4.47979	-4.45385	6.91116	-0.701595	-0.744698							1.11468	1.02655	0.815788	1.00368	1.13654	1.24828	6.91169	1.01338	6.91116	-0.697126	-0.728796					0.566716	0.182219
99400000	99500000	-0.19622	0.0856077														6.91169	-4.48017	-4.45424	6.91169	-0.701595	-0.744698							0.889673	0.803908	0.783069	0.689158	0.630221	0.833658	6.91222	1.01278	6.91169	-0.697126	-0.728796					0.659122	0.66412
99500000	99600000	-0.3302	-0.310726														6.91222	-4.48054	-4.45464	6.91222	-0.701595	-0.744698							0.995895	0.901609	1.0576	0.678442	0.865878	0.427618	6.91275	1.01218	6.91222	-0.697126	-0.728796					0.498291	0.341742
99600000	99700000	-0.0389208	0.0623384														6.91275	-4.48091	-4.45503	6.91275	-0.701595	-0.744698							0.925527	0.990415	0.779835	0.321569	0.5336	0.176335	6.91328	1.01158	6.91275	-0.697126	-0.728796					0.583538	0.513033
99700000	99800000	-0.01938	0.110638														6.91328	-4.48129	-4.45543	6.91328	-0.701595	-0.744698							1.18882	1.02855	0.515692	0.333186	0.478345	0.365766	6.91381	1.01099	6.91328	-0.697126	-0.728796					0.638716	0.290205
99800000	99900000	0.0328916	0.0786856														6.91381	-4.48166	-4.45582	6.91381	-0.701595	-0.744698							1.08632	0.988701	1.01249	0.665234	0.581887	0.398899	6.91434	1.01039	6.91381	-0.697126	-0.728796					0.578117	0.939146
99900000	100000000	0.468727	0.607254														6.91434	-4.48203	-4.45622	6.91434	-0.701595	-0.744698							1.04558	1.07474	0.806816	0.346333	0.339844	0.226402	6.91487	1.0098	6.91434	-0.697126	-0.728796					0.73919	0.665485
100000000	100100000	0.512203	0.691058														6.91487	-4.4824	-4.45661	6.91487	-0.701595	-0.744698							0.863647	0.886925	0.488799	0.265277	0.367286	0.193283	6.9154	1.0092	6.91487	-0.697126	-0.728796					0.699137	0.355945
100100000	100200000	0.537963	0.553539														6.9154	-4.48277	-4.45701	6.9154	-0.701595	-0.744698							0.925702	0.876242	0.773003	0.728031	0.703208	0.685017	6.91593	1.00861	6.9154	-0.697126	-0.728796					0.682265	0.493806
100200000	100300000	0.516384	0.72213														6.91593	-4.48314	-4.4574	6.91593	-0.701595	-0.744698							0.953305	1.05181	0.766162	0.602146	0.574871	0.594038	6.91645	1.00802	6.91593	-0.697126	-0.728796					0.6716	0.346421
100300000	100400000	0.530493	0.538344														6.91645	-4.48351	-4.45779	6.91645	-0.701595	-0.744698							0.980656	0.741832	0.57664	0.542186	0.540756	0.367032	6.91698	1.00743	6.91645	-0.697126	-0.728796					0.4845	0.22451
100400000	100500000	0.567816	0.59001														6.91698	-4.48388	-4.45818	6.91698	-0.701595	-0.744698							1.48634	1.17693	0.643012	0.385086	0.80791	0.403562	6.91751	1.00684	6.91698	-0.697126	-0.728796					0.534169	0.47456
100500000	100600000	0.487542	0.584948														6.91751	-4.48425	-4.45857	6.91751	-0.69586	-0.740118							1.21607	0.951764	0.976232	0.446709	0.258269	0.440944	6.91803	1.00621	6.91751	-0.689446	-0.72249					0.57688	0.537736
100600000	100700000	0.758291	0.825106														6.91803	-4.48461	-4.45896	6.91803	-0.690132	-0.735544							1.08921	1.06121	0.689196	0.375598	0.465322	0.410367	6.91855	1.00559	6.91803	-0.681775	-0.716192					0.784983	0.64053
100700000	100800000	0.695499	0.749196														6.91855	-4.48497	-4.45935	6.91855	-0.690132	-0.735544							1.28957	1.21769	0.540466	0.313627	0.465228	0.406966	6.91908	1.00496	6.91855	-0.681775	-0.716192					0.568585	0.552633
100800000	100900000	0.47332	0.519083														6.91908	-4.48533	-4.45973	6.91908	-0.690132	-0.735544							0.95284	0.846479	0.524868	0.772199	0.713328	0.684352	6.9196	1.00433	6.91908	-0.681775	-0.716192					0.572837	0.432
100900000	101000000	0.195519	0.122638														6.9196	-4.48569	-4.46011	6.9196	-0.690132	-0.735544							1.51836	1.30058	0.84639	0.584095	0.698554	0.391051	6.92012	1.00371	6.9196	-0.681775	-0.716192					0.660712	0.516846
101000000	101100000	0.0773121	-0.00305772														6.92012	-4.48605	-4.4605	6.92012	-0.690132	-0.735544							1.10266	1.0621	0.792811	0.549602	0.596621	0.461195	6.92065	1.00309	6.92012	-0.681775	-0.716192					0.730276	0.576928
101100000	101200000	0.0737828	0.192732														6.92065	-4.48641	-4.46088	6.92065	-0.690132	-0.735544							1.4612	1.37713	0.635468	0.431256	0.528228	0.415135	6.92117	1.00246	6.92065	-0.681775	-0.716192					0.572364	0.379168
101200000	101300000	0.198474	0.320236														6.92117	-4.48677	-4.46127	6.92117	-0.690132	-0.735544							1.36813	1.14087	0.739132	0.538994	0.658848	0.521385	6.92169	1.00184	6.92117	-0.681775	-0.716192					0.58074	0.632395
101300000	101400000	0.342509	0.214851														6.92169	-4.48713	-4.46165	6.92169	-0.690132	-0.735544							1.3052	1.1493	0.442248	0.237326	0.582429	0.421128	6.92221	1.00122	6.92169	-0.681775	-0.716192					0.624662	0.457478
101400000	101500000	-0.289522	-0.240155														6.92221	-4.48749	-4.46203	6.92221	-0.690132	-0.735544							1.48862	1.59685	0.524662	0.37703	0.599424	0.415335	6.92273	1.00061	6.92221	-0.681775	-0.716192					0.541063	0.624183
101500000	101600000	-0.207926	-0.615142														6.92273	-4.48785	-4.46241	6.92273	-0.690132	-0.735544							1.24385	1.29	0.693544	0.463907	0.431354	0.360414	6.92324	0.999988	6.92273	-0.681775	-0.716192					0.472605	0.222573
101600000	101700000	-0.121446	-0.237683														6.92324	-4.48821	-4.46279	6.92324	-0.690132	-0.735544							1.14648	1.08261	0.819787	0.311639	0.557958	0.363774	6.92376	0.999372	6.92324	-0.681775	-0.716192					0.711484	0.549834
101700000	101800000	-0.157209	-0.300119														6.92376	-4.48857	-4.46318	6.92376	-0.690132	-0.735544							1.25897	1.0583	1.28181	0.554467	0.808404	0.466112	6.92428	0.998757	6.92376	-0.681775	-0.716192					0.515904	0.274784
101800000	101900000	-0.104617	-0.414838														6.92428	-4.48892	-4.46356	6.92428	-0.690132	-0.735544							0.9039	0.879872	1.28389	1.06627	1.00553	0.846116	6.9248	0.998143	6.92428	-0.681775	-0.716192					0.636346	0.324564
101900000	102000000	-0.267276	-0.475327														6.9248	-4.48928	-4.46394	6.9248	-0.690132	-0.735544							1.49239	1.40269	0.879645	0.495782	0.468535	0.34132	6.92531	0.99753	6.9248	-0.681775	-0.716192					0.555934	0.332389
102000000	102100000	-0.0809718	-0.38573														6.92531	-4.48963	-4.46432	6.92531	-0.690132	-0.735544							1.11208	1.19226	0.894725	0.457313	0.602333	0.315867	6.92583	0.996918	6.92531	-0.681775	-0.716192					0.779479	0.199067
102100000	102200000	0.264916	0.192793														6.92583	-4.48999	-4.46469	6.92583	-0.690132	-0.735544							1.30086	1.18467	1.24349	0.345018	0.571857	0.407696	6.92634	0.996307	6.92583	-0.681775	-0.716192					0.768583	0.690878
102200000	102300000	0.486931	0.469552														6.92634	-4.49035	-4.46507	6.92634	-0.690132	-0.735544							1.19034	1.05471	1.058	0.714622	0.865559	0.720698	6.92686	0.995698	6.92634	-0.681775	-0.716192					0.731534	0.624188
102300000	102400000	0.526709	0.627276														6.92686	-4.4907	-4.46545	6.92686	-0.690132	-0.735544							1.34978	0.892122	1.06788	0.563579	0.643639	0.420906	6.92737	0.99509	6.92686	-0.681775	-0.716192					0.31281	0.472946
102400000	102500000	0.546512	0.564262														6.92737	-4.49106	-4.46583	6.92737	-0.690132	-0.735544							1.65111	1.43507	0.723256	0.514558	0.32062	0.301787	6.92788	0.994482	6.92737	-0.681775	-0.716192					0.54396	0.396903
102500000	102600000	0.722958	0.589611														6.92788	-4.49141	-4.46621	6.92788	-0.684796	-0.731254							0.702767	0.630105	0.713365	0.681095	0.688023	0.695915	6.9284	0.993837	6.92788	-0.67429	-0.710006					0.414757	0.391162
102600000	102700000	0.658	0.698008														6.9284	-4.49176	-4.46658	6.9284	-0.679466	-0.726969							1.1206	1.03614	0.730664	0.813462	0.785692	0.844659	6.92891	0.993193	6.9284	-0.666813	-0.703826					0.428164	0.419518
102700000	102800000	0.438058	0.57136														6.92891	-4.49211	-4.46695	6.92891	-0.679466	-0.726969							0.828495	0.78526	1.08951	0.853342	0.925071	0.633513	6.92942	0.99255	6.92891	-0.666813	-0.703826					0.55912	0.639513
102800000	102900000	0.690016	0.518152														6.92942	-4.49245	-4.46732	6.92942	-0.679466	-0.726969							1.07841	0.948293	0.934892	0.496409	0.574467	0.283947	6.92993	0.991909	6.92942	-0.666813	-0.703826					0.571888	0.48288
102900000	103000000	0.619574	0.576657														6.92993	-4.4928	-4.46769	6.92993	-0.679466	-0.726969							0.96538	0.745378	0.910505	0.531518	0.704143	0.357666	6.93044	0.991269	6.92993	-0.666813	-0.703826					0.574012	0.251079
103000000	103100000	0.67021	0.630139														6.93044	-4.49315	-4.46807	6.93044	-0.679466	-0.726969							1.11681	1.10349	0.769847	0.324785	0.443806	0.367447	6.93095	0.990629	6.93044	-0.666813	-0.703826					0.947326	0.581047
103100000	103200000	0.623591	0.574735														6.93095	-4.49349	-4.46844	6.93095	-0.679466	-0.726969							1.17819	1.07404	1.13275	0.784737	0.620191	0.543306	6.93146	0.989991	6.93095	-0.666813	-0.703826					0.557152	0.204042
103200000	103300000	0.599117	0.572644														6.93146	-4.49384	-4.46881	6.93146	-0.679466	-0.726969							0.84069	0.842473	0.853772	0.345116	0.394454	0.295836	6.93197	0.989355	6.93146	-0.666813	-0.703826					0.702362	0.479742
103300000	103400000	0.670699	0.56289														6.93197	-4.49418	-4.46917	6.93197	-0.679466	-0.726969							0.710844	0.744898	0.739007	0.280788	0.684766	0.501618	6.93247	0.988719	6.93197	-0.666813	-0.703826					0.511145	0.660725
103400000	103500000	0.538045	0.579304														6.93247	-4.49453	-4.46954	6.93247	-0.679466	-0.726969							0.904765	0.895925	0.90914	0.726271	0.695507	0.596773	6.93298	0.988085	6.93247	-0.666813	-0.703826					0.444171	0.624187
103500000	103600000	0.63944	0.752531														6.93298	-4.49487	-4.46991	6.93298	-0.679466	-0.726969							0.81358	0.837016	0.614968	0.398127	0.744247	0.431666	6.93349	0.987452	6.93298	-0.666813	-0.703826					0.587228	0.487953
103600000	103700000	0.618829	0.544389														6.93349	-4.49522	-4.47028	6.93349	-0.679466	-0.726969							1.25222	1.2189	0.83635	0.46124	1.20641	0.841082	6.93399	0.986819	6.93349	-0.666813	-0.703826					0.897282	0.442079
103700000	103800000	0.602098	0.613175														6.93399	-4.49556	-4.47065	6.93399	-0.679466	-0.726969							1.05427	0.940918	0.591789	0.397583	0.459144	0.352339	6.9345	0.986189	6.93399	-0.666813	-0.703826					0.577379	0.307603
103800000	103900000	0.636764	0.582037														6.9345	-4.4959	-4.47102	6.9345	-0.679466	-0.726969							1.05681	0.82048	0.629773	0.42763	0.47456	0.322251	6.935	0.985559	6.9345	-0.666813	-0.703826					0.727084	0.380776
103900000	104000000	0.738405	0.622886														6.935	-4.49625	-4.47138	6.935	-0.679466	-0.726969							1.10172	0.903626	0.801063	0.865649	0.748994	0.871653	6.93551	0.98493	6.935	-0.666813	-0.703826					0.729141	0.589738
104000000	104100000	0.643723	0.704799														6.93551	-4.49659	-4.47175	6.93551	-0.679466	-0.726969							1.19352	1.26168	0.956213	1.37895	1.1121	1.77927	6.93601	0.984303	6.93551	-0.666813	-0.703826					0.67148	0.432542
104100000	104200000	0.695639	0.570478														6.93601	-4.49693	-4.47212	6.93601	-0.679466	-0.726969							1.24435	1.16368	1.0864	0.748295	0.58027	0.420733	6.93651	0.983677	6.93601	-0.666813	-0.703826					0.57692	0.245705
104200000	104300000	0.484932	0.455328														6.93651	-4.49727	-4.47248	6.93651	-0.679466	-0.726969							1.08402	0.960473	0.640893	0.431727	0.49346	0.365916	6.93702	0.983052	6.93651	-0.666813	-0.703826					0.434563	0.0885966
104300000	104400000	0.593122	0.494719														6.93702	-4.49761	-4.47285	6.93702	-0.679466	-0.726969							1.12926	0.858739	0.85074	0.268992	0.500053	0.225675	6.93752	0.982428	6.93702	-0.666813	-0.703826					0.570088	0.319176
104400000	104500000	0.31971	0.188157														6.93752	-4.49796	-4.47321	6.93752	-0.679466	-0.726969							1.07124	0.998197	1.31475	0.59259	0.820291	0.522914	6.93802	0.981805	6.93752	-0.666813	-0.703826					0.626753	0.472884
104500000	104600000	0.359471	0.247928														6.93802	-4.4983	-4.47358	6.93802	-0.674552	-0.722981							1.29726	1.32837	1.08098	0.592091	0.935399	0.275248	6.93852	0.981147	6.93802	-0.659554	-0.697765					0.688629	0.446717
104600000	104700000	0.332186	0.380326														6.93852	-4.49863	-4.47394	6.93852	-0.669643	-0.718999							1.29228	1.10249	0.752694	0.416642	0.591138	0.322015	6.93902	0.98049	6.93852	-0.652304	-0.69171					0.571695	0.288134
104700000	104800000	0.308854	-0.000378683														6.93902	-4.49897	-4.47429	6.93902	-0.669643	-0.718999							1.37038	1.45717	1.09928	0.749075	0.59301	0.35873	6.93952	0.979835	6.93902	-0.652304	-0.69171					0.6765	0.41088
104800000	104900000	0.306871	-0.0245831														6.93952	-4.4993	-4.47465	6.93952	-0.669643	-0.718999							1.29491	1.19905	0.736081	0.290212	0.964329	0.157386	6.94002	0.979181	6.93952	-0.652304	-0.69171					0.60507	0.16127
104900000	105000000	0.288552	0.0169368														6.94002	-4.49964	-4.47501	6.94002	-0.669643	-0.718999							1.02148	0.845578	0.832894	0.556553	0.507146	0.333235	6.94052	0.978528	6.94002	-0.652304	-0.69171					0.779929	0.535592
105000000	105100000	0.368796	0.239208														6.94052	-4.49997	-4.47537	6.94052	-0.669643	-0.718999							0.985988	0.989782	0.655476	0.489632	0.439152	0.335299	6.94101	0.977876	6.94052	-0.652304	-0.69171					0.682908	0.447365
105100000	105200000	0.676112	0.543117														6.94101	-4.5003	-4.47573	6.94101	-0.669643	-0.718999							1.11122	1.36825	1.12468	0.674223	0.680313	0.38875	6.94151	0.977226	6.94101	-0.652304	-0.69171					0.490186	0.458761
105200000	105300000	0.72979	0.728701														6.94151	-4.50064	-4.47609	6.94151	-0.669643	-0.718999							1.38521	1.41224	1.02842	0.588056	0.823461	0.31298	6.94201	0.976576	6.94151	-0.652304	-0.69171					0.627528	0.436239
105300000	105400000	0.567413	0.727838														6.94201	-4.50097	-4.47644	6.94201	-0.669643	-0.718999							1.27868	1.3889	1.18269	0.639162	0.432534	0.327055	6.9425	0.975928	6.94201	-0.652304	-0.69171					0.906681	0.510796
105400000	105500000	0.652298	0.721561														6.9425	-4.5013	-4.4768	6.9425	-0.669643	-0.718999							1.18592	1.14541	1.03981	0.650784	0.552949	0.37979	6.943	0.975281	6.9425	-0.652304	-0.69171					0.484788	0.258614
105500000	105600000	0.66389	0.646095														6.943	-4.50163	-4.47716	6.943	-0.669643	-0.718999							1.36786	1.26461	1.13483	0.660381	0.528583	0.305535	6.94349	0.974636	6.943	-0.652304	-0.69171					0.495229	0.551086
105600000	105700000	0.566711	0.798528														6.94349	-4.50196	-4.47751	6.94349	-0.669643	-0.718999							1.02274	0.888867	1.21427	1.04022	1.10886	0.650914	6.94399	0.973991	6.94349	-0.652304	-0.69171					0.370112	0.458099
105700000	105800000	0.652955	0.722436														6.94399	-4.50229	-4.47787	6.94399	-0.669643	-0.718999							1.0961	0.984948	0.840905	0.637667	0.454446	0.403131	6.94448	0.973348	6.94399	-0.652304	-0.69171					0.724579	0.363388
105800000	105900000	0.689852	0.720027														6.94448	-4.50262	-4.47822	6.94448	-0.669643	-0.718999							1.08738	1.04065	1.20901	0.678633	0.636357	0.38643	6.94498	0.972706	6.94448	-0.652304	-0.69171					0.410367	0.325003
105900000	106000000	0.6524	0.697553														6.94498	-4.50295	-4.47858	6.94498	-0.669643	-0.718999							1.17506	1.14316	0.720446	0.587653	0.621382	0.480162	6.94547	0.972065	6.94498	-0.652304	-0.69171					0.661807	0.528368
106000000	106100000	0.140038	0.104472														6.94547	-4.50328	-4.47893	6.94547	-0.669643	-0.718999							0.953565	0.835646	1.28308	0.72189	1.06165	0.684449	6.94596	0.971425	6.94547	-0.652304	-0.69171					0.402325	0.363065
106100000	106200000																6.94596	-4.50361	-4.47929	6.94596	-0.669643	-0.718999							0.862212	0.918478	1.1451	0.761662	0.633027	0.453901	6.94645	0.970787	6.94596	-0.652304	-0.69171					0.587449	0.643921
106200000	106300000	-0.50245	-0.666617														6.94645	-4.50394	-4.47964	6.94645	-0.669643	-0.718999							0.874816	0.822022	0.875689	0.621298	0.794663	0.689265	6.94694	0.97015	6.94645	-0.652304	-0.69171					0.589742	0.195899
106300000	106400000	-0.598246	-0.812894														6.94694	-4.50427	-4.47999	6.94694	-0.669643	-0.718999							1.14754	1.05821	0.712085	0.585465	0.723033	0.345479	6.94743	0.969514	6.94694	-0.652304	-0.69171					0.784803	0.638754
106400000	106500000	-0.420745	-0.462802														6.94743	-4.5046	-4.48034	6.94743	-0.669643	-0.718999							1.32123	1.20837	0.358564	0.494014	0.566363	0.507252	6.94792	0.968879	6.94743	-0.652304	-0.69171					0.466929	0.398635
106500000	106600000	-0.693806	-0.740024														6.94792	-4.50493	-4.4807	6.94792	-0.669643	-0.718999							1.52325	1.26684	0.571067	0.676724	0.694149	0.675721	6.94841	0.968245	6.94792	-0.652304	-0.69171					0.343433	0.473992
106600000	106700000	-0.974029	-1.08294														6.94841	-4.50526	-4.48105	6.94841	-0.66516	-0.715319							1.49792	1.44443	0.451736	0.561207	0.338611	0.585636	6.9489	0.967579	6.94841	-0.645299	-0.685774					0.431696	0.400383
106700000	106800000	-0.925529	-1.11999														6.9489	-4.50558	-4.4814	6.9489	-0.660682	-0.711644							1.25349	1.25673	0.574246	0.499109	0.574951	0.660892	6.94939	0.966915	6.9489	-0.638301	-0.679845					0.552185	0.442088
106800000	106900000	-1.45672	-1.49904														6.94939	-4.5059	-4.48174	6.94939	-0.660682	-0.711644							1.06765	1.03429	0.589774	0.3938	0.536639	0.590573	6.94988	0.966252	6.94939	-0.638301	-0.679845					0.526328	0.515421
106900000	107000000	-1.55987	-1.46068														6.94988	-4.50622	-4.48209	6.94988	-0.660682	-0.711644							1.04487	1.00025	0.408974	0.300706	0.450761	0.404993	6.95036	0.96559	6.94988	-0.638301	-0.679845					0.40469	0.389656
107000000	107100000	-1.54493	-1.79596														6.95036	-4.50655	-4.48244	6.95036	-0.660682	-0.711644							1.16679	1.10536	0.712333	0.609368	0.536641	0.656222	6.95085	0.96493	6.95036	-0.638301	-0.679845					0.758109	0.594006
107100000	107200000	-1.27627	-1.74674														6.95085	-4.50687	-4.48278	6.95085	-0.660682	-0.711644							1.29018	1.14343	0.555417	0.625888	0.577127	0.459848	6.95134	0.96427	6.95085	-0.638301	-0.679845					0.487538	0.24528
107200000	107300000	-1.80079	-1.70403														6.95134	-4.50719	-4.48313	6.95134	-0.660682	-0.711644							0.958155	0.962728	1.16369	0.527915	0.733612	0.364033	6.95182	0.963612	6.95134	-0.638301	-0.679845					0.690486	0.633624
																	6.95182	-4.50751	-4.48348	6.95182	-0.660682	-0.711644							1.17573	1.15469	1.18608	0.728341	0.539644	0.291265	6.95231	0.962956	6.95182	-0.638301	-0.679845					0.658154	0.471235
																	6.95231	-4.50783	-4.48382	6.95231	-0.660682	-0.711644							1.14576	0.954296	0.434766	0.450765	0.386862	0.325485	6.95279	0.9623	6.95231	-0.638301	-0.679845					0.718601	0.394284
																	6.95279	-4.50815	-4.48417	6.95279	-0.660682	-0.711644							1.29916	1.32697	0.601394	0.350515	0.588612	0.20611	6.95328	0.961646	6.95279	-0.638301	-0.679845					0.428535	0.231087
																	6.95328	-4.50847	-4.48451	6.95328	-0.660682	-0.711644							1.19098	1.08656	0.592144	0.352726	0.530155	0.454878	6.95376	0.960993	6.95328	-0.638301	-0.679845					0.77079	0.371216
																	6.95376	-4.50879	-4.48485	6.95376	-0.660682	-0.711644							1.22485	1.29013	0.768955	0.728391	0.884361	1.09392	6.95424	0.960341	6.95376	-0.638301	-0.679845					0.791463	0.368902
																	6.95424	-4.50911	-4.4852	6.95424	-0.660682	-0.711644							1.01603	0.85928	0.907795	0.641349	0.777818	0.621314	6.95472	0.95969	6.95424	-0.638301	-0.679845					0.765368	0.625387
																	6.95472	-4.50943	-4.48554	6.95472	-0.660682	-0.711644							1.07774	0.990512	0.643073	0.422829	0.488672	0.476055	6.95521	0.959041	6.95472	-0.638301	-0.679845					0.41997	0.753785
																	6.95521	-4.50974	-4.48588	6.95521	-0.660682	-0.711644							1.34023	0.928578	0.700307	0.655781	0.640485	0.369767	6.95569	0.958393	6.95521	-0.638301	-0.679845					0.554634	0.612384
																	6.95569	-4.51006	-4.48623	6.95569	-0.660682	-0.711644							0.98668	0.900651	0.650972	0.340249	0.448677	0.278801	6.95617	0.957746	6.95569	-0.638301	-0.679845					0.686751	0.516177
																	6.95617	-4.51038	-4.48657	6.95617	-0.660682	-0.711644							1.41427	1.02928	1.11366	0.358614	0.806955	0.416724	6.95665	0.9571	6.95617	-0.638301	-0.679845					0.729316	0.435597
																	6.95665	-4.5107	-4.48691	6.95665	-0.660682	-0.711644							1.17917	1.06281	1.14547	0.506125	0.768123	0.309846	6.95713	0.956455	6.95665	-0.638301	-0.679845					0.849108	0.570217
																	6.95713	-4.51101	-4.48725	6.95713	-0.660682	-0.711644							1.09339	0.891319	0.895434	0.560757	0.426673	0.422436	6.95761	0.955812	6.95713	-0.638301	-0.679845					0.957511	0.524708
																	6.95761	-4.51133	-4.48759	6.95761	-0.660682	-0.711644							0.881018	0.867331	0.733801	0.44083	0.525504	0.239734	6.95809	0.95517	6.95761	-0.638301	-0.679845					0.54903	0.445837
																	6.95809	-4.51165	-4.48793	6.95809	-0.660682	-0.711644							0.938177	1.15674	0.764718	0.257137	0.526796	0.405084	6.95856	0.954529	6.95809	-0.638301	-0.679845					0.568083	0.299963
																	6.95856	-4.51196	-4.48827	6.95856	-0.656645	-0.708279							0.963235	0.88781	1.14763	0.596424	0.51502	0.321333	6.95904	0.95386	6.95856	-0.631584	-0.674041					0.697197	0.341975
																	6.95904	-4.51227	-4.48861	6.95904	-0.652612	-0.704918							1.10252	1.12805	0.638244	0.427179	0.635687	0.348112	6.95952	0.953192	6.95904	-0.624874	-0.668243					0.673493	0.580679
																	6.95952	-4.51259	-4.48895	6.95952	-0.652612	-0.704918							0.997881	0.793108	0.993041	0.460366	0.939223	0.432849	6.95999	0.952526	6.95952	-0.624874	-0.668243					0.820157	0.34384
																	6.95999	-4.5129	-4.48928	6.95999	-0.652612	-0.704918							1.32869	1.28229	1.19344	0.51452	0.796468	0.704641	6.96047	0.95186	6.95999	-0.624874	-0.668243					0.493932	0.686279
																	6.96047	-4.51321	-4.48962	6.96047	-0.652612	-0.704918							1.02995	0.882012	1.30551	0.58617	0.768411	0.452904	6.96095	0.951196	6.96047	-0.624874	-0.668243					0.47813	0.597294
																	6.96095	-4.51352	-4.48995	6.96095	-0.652612	-0.704918							1.22085	1.1244	1.0977	0.707865	0.738062	0.422417	6.96142	0.950534	6.96095	-0.624874	-0.668243					0.700501	0.67956
																	6.96142	-4.51383	-4.49029	6.96142	-0.652612	-0.704918							1.33934	1.16272	0.635769	0.374531	0.498262	0.32324	6.9619	0.949872	6.96142	-0.624874	-0.668243					0.571255	0.644086
																	6.9619	-4.51414	-4.49062	6.9619	-0.652612	-0.704918							1.19888	0.971963	1.03099	0.311352	0.686404	0.315109	6.96237	0.949212	6.9619	-0.624874	-0.668243					0.709897	0.346997
																	6.96237	-4.51445	-4.49095	6.96237	-0.652612	-0.704918							0.91519	0.801611	0.95765	0.456312	0.606558	0.335153	6.96284	0.948553	6.96237	-0.624874	-0.668243					0.521989	0.721311
																	6.96284	-4.51476	-4.49129	6.96284	-0.652612	-0.704918							1.13967	1.19137	0.692873	0.300951	0.520447	0.422832	6.96332	0.947896	6.96284	-0.624874	-0.668243					0.477149	0.136361
																	6.96332	-4.51506	-4.49162	6.96332	-0.652612	-0.704918							0.896163	0.764209	0.920565	0.661019	0.659108	0.424392	6.96379	0.947239	6.96332	-0.624874	-0.668243					0.519133	0.539211
																	6.96379	-4.51537	-4.49195	6.96379	-0.652612	-0.704918							1.20972	1.09916	0.724775	0.453979	0.495357	0.383331	6.96426	0.946584	6.96379	-0.624874	-0.668243					0.606682	0.470893
																	6.96426	-4.51568	-4.49229	6.96426	-0.652612	-0.704918							1.28249	1.40667	0.926725	0.636153	0.631272	0.374629	6.96473	0.94593	6.96426	-0.624874	-0.668243					0.511168	0.277483
																	6.96473	-4.51599	-4.49262	6.96473	-0.652612	-0.704918							1.23465	1.11035	0.439153	0.468449	0.491557	0.59898	6.9652	0.945277	6.96473	-0.624874	-0.668243					0.594305	0.56398
																	6.9652	-4.5163	-4.49295	6.9652	-0.652612	-0.704918							1.11613	1.21973	0.632303	0.554604	0.730326	0.764012	6.96567	0.944626	6.9652	-0.624874	-0.668243					0.783125	0.457043
																	6.96567	-4.5166	-4.49328	6.96567	-0.652612	-0.704918							1.04074	0.88058	0.803304	0.374694	0.686361	0.355576	6.96614	0.943976	6.96567	-0.624874	-0.668243					1.01415	0.442069
																	6.96614	-4.51691	-4.49361	6.96614	-0.652612	-0.704918							1.02046	1.06066	0.518297	0.608579	0.515791	0.609227	6.96661	0.943326	6.96614	-0.624874	-0.668243					0.497286	0.315568
																	6.96661	-4.51721	-4.49394	6.96661	-0.652612	-0.704918							1.22429	1.35768	0.467361	0.510353	0.592623	0.695958	6.96708	0.942679	6.96661	-0.624874	-0.668243					0.581632	0.557618
																	6.96708	-4.51752	-4.49428	6.96708	-0.652612	-0.704918							0.982388	0.903443	0.780635	0.341425	0.776889	0.718205	6.96755	0.942032	6.96708	-0.624874	-0.668243					0.748579	0.18959
																	6.96755	-4.51783	-4.49461	6.96755	-0.652612	-0.704918							1.06227	0.886851	0.543946	0.524321	0.532157	0.762258	6.96802	0.941386	6.96755	-0.624874	-0.668243					0.432807	0.104371
																	6.96802	-4.51813	-4.49494	6.96802	-0.652612	-0.704918							1.35383	1.26708	0.54374	0.613553	0.497866	0.282905	6.96848	0.940742	6.96802	-0.624874	-0.668243					0.598081	0.428996
																	6.96848	-4.51844	-4.49526	6.96848	-0.652612	-0.704918							1.26568	1.02857	0.710395	0.370383	0.564091	0.41535	6.96895	0.940099	6.96848	-0.624874	-0.668243					0.775793	0.490292
																	6.96895	-4.51874	-4.49559	6.96895	-0.649021	-0.701866							1.19251	1.12599	0.767307	0.350975	0.364715	0.248682	6.96942	0.939432	6.96895	-0.618471	-0.662575					0.565931	0.487237
																	6.96942	-4.51904	-4.49592	6.96942	-0.645434	-0.698817							1.38751	1.03154	0.779712	0.518335	0.483996	0.350574	6.96988	0.938767	6.96942	-0.612075	-0.656913					0.752432	0.259385
																	6.96988	-4.51934	-4.49624	6.96988	-0.645434	-0.698817							1.42758	1.2325	0.684851	0.638187	0.494853	0.506886	6.97035	0.938102	6.96988	-0.612075	-0.656913					0.705118	0.369094
																	6.97035	-4.51964	-4.49657	6.97035	-0.645434	-0.698817							1.48518	0.956919	0.723108	0.687142	0.56864	0.709593	6.97081	0.937439	6.97035	-0.612075	-0.656913					0.901639	0.497416
																	6.97081	-4.51994	-4.49689	6.97081	-0.645434	-0.698817							1.11505	0.767447	0.697064	0.243742	0.330342	0.380464	6.97128	0.936778	6.97081	-0.612075	-0.656913					0.544944	0.26805
																	6.97128	-4.52024	-4.49722	6.97128	-0.645434	-0.698817							1.56189	1.24252	0.536769	0.641228	0.588497	0.605008	6.97174	0.936117	6.97128	-0.612075	-0.656913					0.558066	0.693051
																	6.97174	-4.52054	-4.49754	6.97174	-0.645434	-0.698817							1.46921	1.14658	0.395959	0.549398	0.47492	0.586844	6.9722	0.935458	6.97174	-0.612075	-0.656913					0.690792	0.447482
																	6.9722	-4.52084	-4.49787	6.9722	-0.645434	-0.698817							1.30613	0.869655	0.733839	0.425217	0.482537	0.292255	6.97267	0.9348	6.9722	-0.612075	-0.656913					0.838491	0.659427
																	6.97267	-4.52114	-4.49819	6.97267	-0.645434	-0.698817							1.10022	0.819064	0.788677	0.54314	0.559924	0.489344	6.97313	0.934143	6.97267	-0.612075	-0.656913					0.862533	0.617983
																	6.97313	-4.52144	-4.49851	6.97313	-0.645434	-0.698817							1.3162	1.05982	0.835819	0.678843	0.734652	0.601033	6.97359	0.933487	6.97313	-0.612075	-0.656913					0.554537	0.325135
																	6.97359	-4.52174	-4.49884	6.97359	-0.645434	-0.698817							1.18496	1.01582	1.11001	0.582042	0.603773	0.463701	6.97405	0.932833	6.97359	-0.612075	-0.656913					0.507309	0.311174
																	6.97405	-4.52203	-4.49916	6.97405	-0.645434	-0.698817							1.15152	0.974258	0.864027	0.40316	0.784363	0.355374	6.97451	0.93218	6.97405	-0.612075	-0.656913					0.665023	0.182677
																	6.97451	-4.52233	-4.49948	6.97451	-0.645434	-0.698817							1.08411	0.857661	0.866402	0.571014	0.554188	0.35973	6.97497	0.931528	6.97451	-0.612075	-0.656913					0.697601	0.392525
																	6.97497	-4.52263	-4.4998	6.97497	-0.645434	-0.698817							1.18799	0.998252	0.665017	0.419984	0.427334	0.341948	6.97543	0.930877	6.97497	-0.612075	-0.656913					0.577643	0.467052
																	6.97543	-4.52292	-4.50012	6.97543	-0.645434	-0.698817							1.22068	1.04116	0.785993	0.355957	0.438811	0.334119	6.97589	0.930228	6.97543	-0.612075	-0.656913					0.483409	0.384076
																	6.97589	-4.52322	-4.50044	6.97589	-0.645434	-0.698817							1.25192	1.25439	0.67894	0.300438	0.519089	0.238307	6.97635	0.929579	6.97589	-0.612075	-0.656913					0.654284	0.498667
																	6.97635	-4.52352	-4.50076	6.97635	-0.645434	-0.698817							1.28236	1.18974	0.937495	0.258982	0.610267	0.398286	6.97681	0.928932	6.97635	-0.612075	-0.656913					0.398377	0.206529
																	6.97681	-4.52381	-4.50109	6.97681	-0.645434	-0.698817							1.34286	1.39082	0.817929	0.4776	0.586797	0.263192	6.97727	0.928286	6.97681	-0.612075	-0.656913					0.288669	0.24216
																	6.97727	-4.52411	-4.50141	6.97727	-0.645434	-0.698817							1.13512	1.25154	0.747733	0.453579	0.687835	0.628102	6.97772	0.927642	6.97727	-0.612075	-0.656913					0.609004	0.456843
																	6.97772	-4.5244	-4.50172	6.97772	-0.645434	-0.698817							1.23928	1.16825	0.934308	0.377242	0.411093	0.654179	6.97818	0.926998	6.97772	-0.612075	-0.656913					0.646829	0.459201
																	6.97818	-4.5247	-4.50204	6.97818	-0.645434	-0.698817							1.00604	0.916503	0.546518	0.642404	0.671354	0.904599	6.97864	0.926356	6.97818	-0.612075	-0.656913					0.590156	0.679964
																	6.97864	-4.52499	-4.50236	6.97864	-0.645434	-0.698817							1.25431	1.05788	0.523987	0.791083	0.650775	0.832693	6.97909	0.925715	6.97864	-0.612075	-0.656913					0.594813	0.645598
																	6.97909	-4.52529	-4.50268	6.97909	-0.642297	-0.696078							1.0022	0.732581	0.642078	0.488513	0.462242	0.640075	6.97955	0.925054	6.97909	-0.606019	-0.651396					0.642972	0.353054
																	6.97955	-4.52558	-4.503	6.97955	-0.639162	-0.693342							1.27586	0.887237	0.868025	0.616917	0.463043	0.207817	6.98	0.924395	6.97955	-0.59997	-0.645884					0.606906	0.436983
																	6.98	-4.52587	-4.50331	6.98	-0.639162	-0.693342							0.895067	0.793516	0.769919	0.35745	0.491395	0.270233	6.98046	0.923738	6.98	-0.59997	-0.645884					0.436624	0.569185
																	6.98046	-4.52616	-4.50363	6.98046	-0.639162	-0.693342							0.973591	1.02225	1.27576	0.744637	1.10702	0.468138	6.98091	0.923081	6.98046	-0.59997	-0.645884					0.780609	0.30656
																	6.98091	-4.52645	-4.50394	6.98091	-0.639162	-0.693342							0.979254	1.17352	1.1156	0.409573	0.535087	0.452752	6.98137	0.922426	6.98091	-0.59997	-0.645884					0.717471	0.437309
																	6.98137	-4.52674	-4.50426	6.98137	-0.639162	-0.693342							1.11681	1.11289	0.874484	0.466051	0.579334	0.408879	6.98182	0.921772	6.98137	-0.59997	-0.645884					0.490446	0.417273
																	6.98182	-4.52703	-4.50457	6.98182	-0.639162	-0.693342							1.10181	1.06764	0.997697	0.66583	0.593085	0.498512	6.98227	0.921119	6.98182	-0.59997	-0.645884					0.451447	0.443421
																	6.98227	-4.52732	-4.50489	6.98227	-0.639162	-0.693342							1.01672	1.02974	0.964497	0.615299	0.504379	0.339696	6.98272	0.920467	6.98227	-0.59997	-0.645884					0.4559	0.596642
																	6.98272	-4.52761	-4.5052	6.98272	-0.639162	-0.693342							1.12408	1.04132	0.885296	0.669457	0.65378	0.502647	6.98318	0.919816	6.98272	-0.59997	-0.645884					0.588948	0.400777
																	6.98318	-4.5279	-4.50551	6.98318	-0.639162	-0.693342							1.44511	1.33181	0.745256	0.434078	0.484794	0.392381	6.98363	0.919167	6.98318	-0.59997	-0.645884					0.647109	0.294266
																	6.98363	-4.52819	-4.50582	6.98363	-0.639162	-0.693342							1.36538	1.35286	1.03153	0.60978	0.755899	0.576322	6.98408	0.918519	6.98363	-0.59997	-0.645884					0.588305	0.270923
																	6.98408	-4.52847	-4.50614	6.98408	-0.639162	-0.693342							1.29554	1.28422	0.522136	0.397375	0.561518	0.342742	6.98453	0.917872	6.98408	-0.59997	-0.645884					0.78817	0.440598
																	6.98453	-4.52876	-4.50645	6.98453	-0.639162	-0.693342							1.2541	1.17104	0.739038	0.309616	0.34499	0.248554	6.98498	0.917226	6.98453	-0.59997	-0.645884					0.462833	0.634375
																	6.98498	-4.52905	-4.50676	6.98498	-0.639162	-0.693342							1.55424	1.66242	0.518637	0.425445	0.480801	0.289096	6.98543	0.916582	6.98498	-0.59997	-0.645884					0.549217	0.150764
																	6.98543	-4.52934	-4.50707	6.98543	-0.639162	-0.693342							1.42125	1.3714	0.813544	0.261674	0.573001	0.144531	6.98588	0.915939	6.98543	-0.59997	-0.645884					0.74428	0.653355
																	6.98588	-4.52962	-4.50738	6.98588	-0.639162	-0.693342							1.31797	1.02626	1.24144	0.672702	0.710429	0.430136	6.98632	0.915296	6.98588	-0.59997	-0.645884					1.00336	0.556892
																	6.98632	-4.52991	-4.5077	6.98632	-0.639162	-0.693342							1.48011	1.27691	0.745367	0.381505	0.457035	0.281433	6.98677	0.914655	6.98632	-0.59997	-0.645884					0.799702	0.289064
																	6.98677	-4.5302	-4.50801	6.98677	-0.639162	-0.693342							0.857507	0.890742	1.33289	0.845526	0.622227	0.258974	6.98722	0.914016	6.98677	-0.59997	-0.645884					0.514247	0.298636
																	6.98722	-4.53048	-4.50832	6.98722	-0.639162	-0.693342							1.02177	0.982467	1.28667	0.42116	0.590304	0.483768	6.98767	0.913377	6.98722	-0.59997	-0.645884					0.745624	1.02918
																	6.98767	-4.53077	-4.50863	6.98767	-0.639162	-0.693342							1.05633	0.98272	0.749284	0.540503	0.436877	0.336967	6.98811	0.912739	6.98767	-0.59997	-0.645884					0.551273	0.383263
																	6.98811	-4.53105	-4.50894	6.98811	-0.639162	-0.693342							1.00958	0.923776	0.756191	0.520747	0.548745	0.345836	6.98856	0.912103	6.98811	-0.59997	-0.645884					0.686174	0.432357
																	6.98856	-4.53134	-4.50924	6.98856	-0.639162	-0.693342							1.08185	1.05737	0.723066	0.33983	0.528165	0.256883	6.989	0.911468	6.98856	-0.59997	-0.645884					0.564367	0.143882
																	6.989	-4.53162	-4.50955	6.989	-0.639162	-0.693342							1.04628	1.03621	0.982252	0.202093	1.18689	0.375299	6.98945	0.910834	6.989	-0.59997	-0.645884					0.761833	0.567314
																	6.98945	-4.53191	-4.50986	6.98945	-0.636467	-0.690906							1.28343	1.33379	0.974242	0.324093	0.463261	0.20327	6.98989	0.910186	6.98945	-0.594281	-0.640528					0.528806	0.296201
																	6.98989	-4.53219	-4.51017	6.98989	-0.633776	-0.688473							1.11788	1.14827	0.992918	0.579634	0.647341	0.457541	6.99034	0.909539	6.98989	-0.588598	-0.635177					0.647575	0.27523
																	6.99034	-4.53247	-4.51047	6.99034	-0.633776	-0.688473							1.20223	1.10603	0.800977	0.282027	0.951639	0.241381	6.99078	0.908893	6.99034	-0.588598	-0.635177					0.581649	0.425753
																	6.99078	-4.53275	-4.51078	6.99078	-0.633776	-0.688473							1.43262	1.31043	0.963406	0.414514	0.598944	0.263931	6.99123	0.908248	6.99078	-0.588598	-0.635177					0.554426	0.627489
																	6.99123	-4.53303	-4.51109	6.99123	-0.633776	-0.688473							1.22532	1.08874	0.956848	0.322606	0.699057	0.335732	6.99167	0.907604	6.99123	-0.588598	-0.635177					0.832426	0.896391
																	6.99167	-4.53331	-4.51139	6.99167	-0.633776	-0.688473							1.38086	1.47342	1.41073	1.04538	1.30856	0.40254	6.99211	0.906962	6.99167	-0.588598	-0.635177					0.904923	0.704417
																	6.99211	-4.53359	-4.5117	6.99211	-0.633776	-0.688473							1.32603	1.27583	1.00458	0.37489	0.381094	0.263398	6.99255	0.906321	6.99211	-0.588598	-0.635177					0.699138	0.512374
																	6.99255	-4.53387	-4.512	6.99255	-0.633776	-0.688473							1.19305	1.38434	1.05871	0.489484	0.516677	0.226183	6.993	0.90568	6.99255	-0.588598	-0.635177					0.882288	0.320271
																	6.993	-4.53415	-4.5123	6.993	-0.633776	-0.688473							1.037	0.98704	0.897051	0.250031	0.573238	0.264689	6.99344	0.905042	6.993	-0.588598	-0.635177					0.691745	0.727053
																	6.99344	-4.53443	-4.51261	6.99344	-0.633776	-0.688473							1.23114	1.12284	1.15009	0.310082	0.674127	0.214942	6.99388	0.904404	6.99344	-0.588598	-0.635177					0.59341	0.573246
																	6.99388	-4.53471	-4.51291	6.99388	-0.633776	-0.688473							1.07107	1.06595	1.22562	0.855544	0.74475	0.31609	6.99432	0.903767	6.99388	-0.588598	-0.635177					0.859575	0.645413
																	6.99432	-4.53499	-4.51321	6.99432	-0.633776	-0.688473							1.32639	1.24588	0.878708	0.388868	0.548426	0.325903	6.99476	0.903132	6.99432	-0.588598	-0.635177					0.717119	0.341233
																	6.99476	-4.53527	-4.51352	6.99476	-0.633776	-0.688473							1.07936	1.02032	0.871774	0.488877	0.597215	0.360293	6.9952	0.902497	6.99476	-0.588598	-0.635177					0.885319	0.592431
																	6.9952	-4.53555	-4.51382	6.9952	-0.633776	-0.688473							1.09125	1.21185	0.844421	0.475878	0.620801	0.472837	6.99564	0.901864	6.9952	-0.588598	-0.635177					0.662668	0.397638
																	6.99564	-4.53583	-4.51412	6.99564	-0.633776	-0.688473							0.98457	1.12748	0.836489	0.860508	0.579712	0.833812	6.99607	0.901232	6.99564	-0.588598	-0.635177					0.680214	0.601443
																	6.99607	-4.53611	-4.51442	6.99607	-0.633776	-0.688473							1.31188	1.18386	0.734338	0.630773	1.0953	0.681297	6.99651	0.900601	6.99607	-0.588598	-0.635177					0.801001	0.476404
																	6.99651	-4.53638	-4.51472	6.99651	-0.633776	-0.688473							1.23348	1.11713	0.699251	0.674647	0.638625	0.787043	6.99695	0.899972	6.99651	-0.588598	-0.635177					0.731852	0.772552
																	6.99695	-4.53666	-4.51503	6.99695	-0.633776	-0.688473							1.2951	1.32695	0.94263	0.473634	0.408145	0.374916	6.99739	0.899343	6.99695	-0.588598	-0.635177					0.428697	0.414436
																	6.99739	-4.53694	-4.51533	6.99739	-0.633776	-0.688473							1.12066	0.905696	0.76336	0.428317	0.487023	0.245602	6.99782	0.898716	6.99739	-0.588598	-0.635177					0.433553	0.451496
																	6.99782	-4.53721	-4.51563	6.99782	-0.633776	-0.688473							0.883591	0.817669	0.675605	0.400504	0.518426	0.338736	6.99826	0.898089	6.99782	-0.588598	-0.635177					0.493302	0.432845
																	6.99826	-4.53749	-4.51593	6.99826	-0.633776	-0.688473							1.0751	1.07253	0.951228	0.265219	0.47411	0.194864	6.9987	0.897464	6.99826	-0.588598	-0.635177					0.538874	0.419
																	6.9987	-4.53777	-4.51623	6.9987	-0.633776	-0.688473							0.952733	0.849226	0.809528	0.448508	0.481881	0.296373	6.99913	0.89684	6.9987	-0.588598	-0.635177					0.484858	0.336912
																	6.99913	-4.53804	-4.51653	6.99913	-0.633776	-0.688473							0.951959	0.946932	0.664596	0.420941	0.716862	0.283548	6.99957	0.896217	6.99913	-0.588598	-0.635177					0.466257	0.300473
																	6.99957	-4.53832	-4.51683	6.99957	-0.63152	-0.686333							0.940806	0.926999	0.721091	0.54376	0.993505	0.631205	7	0.895584	6.99957	-0.583302	-0.630004					0.527452	0.505951
																	7	-4.53859	-4.51712	7	-0.629266	-0.684194							1.0218	0.84838	0.884042	0.568626	0.523239	0.529084			7	-0.578011	-0.624836					0.492046	0.230089
																	7.00043	-4.53887	-4.51742	7.00043	-0.629266	-0.684194							0.981421	0.9443	1.08129	0.107671	0.679867	0.586815			7.00043	-0.578011	-0.624836					0.58293	0.284227
																	7.00087	-4.53914	-4.51772	7.00087	-0.629266	-0.684194							1.19991	1.17592	0.425374	0.411016	0.5165	0.468678			7.00087	-0.578011	-0.624836					0.631041	0
																	7.0013	-4.53941	-4.51801	7.0013	-0.629266	-0.684194							1.22611	1.20754	0.518246	0.25943	0.591098	0.322379			7.0013	-0.578011	-0.624836					0.794511	0.246728
																	7.00173	-4.53968	-4.51831	7.00173	-0.629266	-0.684194							1.13032	1.2251	0.812181	0.446151	0.384093	0.371208			7.00173	-0.578011	-0.624836					0.778967	0.635453
																	7.00217	-4.53996	-4.51861	7.00217	-0.629266	-0.684194							0.975246	1.02968	0.69865	0.500023	0.489894	0.33319			7.00217	-0.578011	-0.624836					0.835182	0.540938
																	7.0026	-4.54023	-4.5189	7.0026	-0.629266	-0.684194							1.3364	1.35523	0.895227	0.694227	0.585057	0.67362			7.0026	-0.578011	-0.624836					0.671578	0.541637
																	7.00303	-4.5405	-4.5192	7.00303	-0.629266	-0.684194							1.05923	0.843071	0.691228	0.562022	0.441322	0.514499			7.00303	-0.578011	-0.624836					0.632233	0.740733
																	7.00346	-4.54077	-4.51949	7.00346	-0.629266	-0.684194							0.929507	0.86807	0.950879	0.769204	0.771576	0.602964			7.00346	-0.578011	-0.624836					0.592496	0.410847
																	7.00389	-4.54104	-4.51979	7.00389	-0.629266	-0.684194							1.22555	1.34632	0.795568	0.467074	0.766359	0.672234			7.00389	-0.578011	-0.624836					0.627531	0.554327
																	7.00432	-4.54131	-4.52008	7.00432	-0.629266	-0.684194							1.187	1.1193	0.749602	0.434634	0.786309	0.774741			7.00432	-0.578011	-0.624836					0.761301	0.468495
																	7.00475	-4.54158	-4.52037	7.00475	-0.629266	-0.684194							1.13376	1.12239	0.624836	0.402019	0.375001	0.336874			7.00475	-0.578011	-0.624836					0.456947	0.379574
																	7.00518	-4.54185	-4.52067	7.00518	-0.629266	-0.684194							0.897931	0.944134	0.402678	0.340354	0.364499	0.255144			7.00518	-0.578011	-0.624836					0.480248	0.403317
																	7.00561	-4.54212	-4.52096	7.00561	-0.629266	-0.684194							1.00506	1.02149	1.06819	0.624973	0.595799	0.434322			7.00561	-0.578011	-0.624836					0.683037	0.332574
																	7.00604	-4.54239	-4.52126	7.00604	-0.629266	-0.684194							0.935659	0.785718	0.65153	0.432468	0.469212	0.406894			7.00604	-0.578011	-0.624836					0.977104	0.0792995
																	7.00647	-4.54266	-4.52155	7.00647	-0.629266	-0.684194							0.847531	0.767929	0.695904	0.476472	0.359414	0.400541			7.00647	-0.578011	-0.624836					0.873891	0.506085
																	7.00689	-4.54293	-4.52184	7.00689	-0.629266	-0.684194							1.14669	0.968952	0.617193	0.568723	0.678571	0.673624			7.00689	-0.578011	-0.624836					0.71794	0.580998
																	7.00732	-4.5432	-4.52213	7.00732	-0.629266	-0.684194							1.42626	1.44039	0.473454	0.38914	0.570814	0.493695			7.00732	-0.578011	-0.624836					0.579773	0.420791
																	7.00775	-4.54347	-4.52243	7.00775	-0.629266	-0.684194							1.04591	1.11294	0.415534	0.287285	0.352891	0.315197			7.00775	-0.578011	-0.624836					0.579155	0.324581
																	7.00817	-4.54374	-4.52272	7.00817	-0.629266	-0.684194							1.11969	1.04518	0.71616	0.357042	0.392703	0.364548			7.00817	-0.578011	-0.624836					0.547858	0.25462
																	7.0086	-4.544	-4.52301	7.0086	-0.629266	-0.684194							0.993331	1.02829	0.524388	0.410855	0.383922	0.425932			7.0086	-0.578011	-0.624836					0.968871	0.203234
																	7.00903	-4.54427	-4.5233	7.00903	-0.629266	-0.684194							1.26015	1.11853	0.583545	0.611276	0.547449	0.544707			7.00903	-0.578011	-0.624836					0.742504	0.348318
																	7.00945	-4.54454	-4.52359	7.00945	-0.629266	-0.684194							0.970804	0.872477	0.490674	0.395987	0.53051	0.691588			7.00945	-0.578011	-0.624836					0.612964	0.498295
																	7.00988	-4.54481	-4.52388	7.00988	-0.62743	-0.68233							0.879138	0.766475	0.601141	0.469089	0.548405	0.524856			7.00988	-0.573115	-0.619865					0.672912	0.523927
																	7.0103	-4.54507	-4.52417	7.0103	-0.625595	-0.680468							0.994427	0.864727	0.63286	0.476071	0.745579	0.283535			7.0103	-0.568225	-0.614898					0.574737	0.260184
																	7.01072	-4.54534	-4.52446	7.01072	-0.625595	-0.680468							1.11145	1.22256	0.700147	0.44826	0.488042	0.444549			7.01072	-0.568225	-0.614898					0.727183	0.391364
																	7.01115	-4.5456	-4.52475	7.01115	-0.625595	-0.680468							0.823944	0.789576	1.00709	0.583215	0.497525	0.340667			7.01115	-0.568225	-0.614898					0.553582	0.442107
																	7.01157	-4.54587	-4.52503	7.01157	-0.625595	-0.680468							0.725909	0.806795	1.12467	0.249935	0.59349	0.318802			7.01157	-0.568225	-0.614898					0.540957	0.493827
																	7.01199	-4.54613	-4.52532	7.01199	-0.625595	-0.680468							0.787285	0.714489	1.01988	0.588173	0.649387	0.34639			7.01199	-0.568225	-0.614898					0.509187	0.471803
																	7.01242	-4.5464	-4.52561	7.01242	-0.625595	-0.680468							0.879462	0.875139	0.466176	0.544652	0.881091	0.528939			7.01242	-0.568225	-0.614898					0.618846	0.662591
																	7.01284	-4.54666	-4.5259	7.01284	-0.625595	-0.680468							0.822541	0.778892	0.642958	0.329122	0.525566	0.496948			7.01284	-0.568225	-0.614898					0.783673	0.257556
																	7.01326	-4.54692	-4.52618	7.01326	-0.625595	-0.680468							1.19566	1.0698	0.773112	0.477175	0.33599	0.402833			7.01326	-0.568225	-0.614898					0.524734	0.316044
																	7.01368	-4.54719	-4.52647	7.01368	-0.625595	-0.680468							0.895626	0.846187	0.615745	0.391534	0.503581	0.818467			7.01368	-0.568225	-0.614898					0.722396	0.328105
																	7.0141	-4.54745	-4.52676	7.0141	-0.625595	-0.680468							1.0609	0.903044	0.436939	0.534919	0.498157	0.40125			7.0141	-0.568225	-0.614898					0.556188	0.155111
																	7.01452	-4.54771	-4.52704	7.01452	-0.625595	-0.680468							0.994481	0.880709	0.0805499	0.0825604	0.0838843	0.0350607			7.01452	-0.568225	-0.614898					0.513781	0.447525
																	7.01494	-4.54797	-4.52733	7.01494	-0.625595	-0.680468							1.11673	1.14928	0.459295	0.452744	0.425565	0.44604			7.01494	-0.568225	-0.614898					0.844363	0.0801696
																	7.01536	-4.54824	-4.52761	7.01536	-0.625595	-0.680468							0.747429	0.65664	0.390334	0.358514	0.557995	0.458222			7.01536	-0.568225	-0.614898					0.65587	0.335794
																	7.01578	-4.5485	-4.5279	7.01578	-0.625595	-0.680468							1.18371	1.1684	0.409827	0.415263	0.354387	0.464277			7.01578	-0.568225	-0.614898					0.642405	0.340355
																	7.0162	-4.54876	-4.52818	7.0162	-0.625595	-0.680468							1.1253	1.10601	0.388083	0.313679	0.386011	0.395728			7.0162	-0.568225	-0.614898					0.586782	0.419605
																	7.01662	-4.54902	-4.52847	7.01662	-0.625595	-0.680468							0.968568	0.778686	0.4203	0.582655	0.424625	0.505529			7.01662	-0.568225	-0.614898					0.351778	0.34236
																	7.01703	-4.54928	-4.52875	7.01703	-0.625595	-0.680468							1.5125	1.29158	0.244165	0.0749478	0.28694	0.295325			7.01703	-0.568225	-0.614898					0.747831	0.522613
																	7.01745	-4.54955	-4.52904	7.01745	-0.625595	-0.680468							1.45319	1.19295	0.386293	0.584353	0.558011	0.374446			7.01745	-0.568225	-0.614898					0.515399	0.331016
																	7.01787	-4.54981	-4.52932	7.01787	-0.625595	-0.680468							1.17711	1.07088	0.58077	0.467528	0.367112	0.401384			7.01787	-0.568225	-0.614898					0.833387	0.489793
																	7.01828	-4.55007	-4.5296	7.01828	-0.625595	-0.680468							1.25825	1.06576	0.383849	0.504	0.519618	0.530837			7.01828	-0.568225	-0.614898					0.70643	0.780277
																	7.0187	-4.55033	-4.52989	7.0187	-0.625595	-0.680468							0.959524	0.781122	0.250241	0.41409	0.328454	0.216251			7.0187	-0.568225	-0.614898					0.738513	0.544943
																	7.01912	-4.55059	-4.53017	7.01912	-0.625595	-0.680468							1.11572	0.883863	0.393715	0.424009	0.555923	0.633433			7.01912	-0.568225	-0.614898					0.657152	0.311697
																	7.01953	-4.55085	-4.53045	7.01953	-0.625595	-0.680468							1.1335	1.04737	0.413425	0.309379	0.495875	0.530652			7.01953	-0.568225	-0.614898					0.720456	0.57378
																	7.01995	-4.55111	-4.53073	7.01995	-0.62416	-0.678863							1.37502	1.34866	0.349956	0.383627	0.403502	0.50773			7.01995	-0.563742	-0.610157					0.639168	0.224383
																	7.02036	-4.55137	-4.53101	7.02036	-0.622727	-0.677259							0.835506	0.852723	0.425782	0.244824	0.413776	0.394557			7.02036	-0.559263	-0.605421					0.643359	0.366366
																	7.02078	-4.55162	-4.5313	7.02078	-0.622727	-0.677259							1.26435	1.07976	0.395884	0.468291	0.370982	0.418734			7.02078	-0.559263	-0.605421					0.893401	0.477279
																	7.02119	-4.55188	-4.53158	7.02119	-0.622727	-0.677259							1.05708	1.10369	0.354655	0.306369	0.26835	0.55389			7.02119	-0.559263	-0.605421					0.633404	0.264625
																	7.0216	-4.55214	-4.53186	7.0216	-0.622727	-0.677259							1.03866	0.962486	0.409988	0.435083	0.209347	0.746468			7.0216	-0.559263	-0.605421					0.566222	0
																	7.02202	-4.5524	-4.53214	7.02202	-0.622727	-0.677259							1.03644	0.962049	0.423899	0.457925	0.649177	0.43539			7.02202	-0.559263	-0.605421					0.755913	0.511739
																	7.02243	-4.55265	-4.53241	7.02243	-0.622727	-0.677259							1.3857	1.35346	0.41583	0.484746	0.292305	0.668712			7.02243	-0.559263	-0.605421					0.745596	0.459147
																	7.02284	-4.55291	-4.53269	7.02284	-0.622727	-0.677259							1.51449	1.12503	0.345488	0.471288	0.426302	0.443411			7.02284	-0.559263	-0.605421					0.65943	0.514064
																	7.02325	-4.55317	-4.53297	7.02325	-0.622727	-0.677259							0.984655	0.94164	0.480097	0.260577	0.450682	0.600802			7.02325	-0.559263	-0.605421					0.818368	0.335403
																	7.02366	-4.55342	-4.53325	7.02366	-0.622727	-0.677259							0.966871	0.82084	0.416723	0.463119	0.441379	0.587814			7.02366	-0.559263	-0.605421					0.650255	0.435783
																	7.02407	-4.55368	-4.53353	7.02407	-0.622727	-0.677259							1.07483	1.08178	0.418271	0.448865	0.540775	0.82845			7.02407	-0.559263	-0.605421					0.791763	0.23053
																	7.02449	-4.55393	-4.53381	7.02449	-0.622727	-0.677259							1.05023	0.980285	0.44164	0.36146	0.282756	0.555217			7.02449	-0.559263	-0.605421					0.695084	0.271509
																	7.0249	-4.55419	-4.53409	7.0249	-0.622727	-0.677259							1.11665	1.24694	0.531381	0.563821	0.427546	0.465326			7.0249	-0.559263	-0.605421					0.850145	0.352396
																	7.02531	-4.55444	-4.53436	7.02531	-0.622727	-0.677259							0.992275	0.878492	0.432563	0.462657	0.475044	0.316863			7.02531	-0.559263	-0.605421					0.623149	0.2898
																	7.02572	-4.5547	-4.53464	7.02572	-0.622727	-0.677259							0.542954	0.423332	0.606106	0.668853	0.545174	0.449758			7.02572	-0.559263	-0.605421					0.737596	0.395159
																	7.02612	-4.55495	-4.53492	7.02612	-0.622727	-0.677259							0.951749	0.754851	0.715424	0.698549	0.672388	0.444551			7.02612	-0.559263	-0.605421					0.918341	0.584272
																	7.02653	-4.55521	-4.53519	7.02653	-0.622727	-0.677259							1.15972	0.957796	0.515661	0.623418	0.446766	0.443978			7.02653	-0.559263	-0.605421					0.919838	0.741668
																	7.02694	-4.55546	-4.53547	7.02694	-0.622727	-0.677259							1.01962	0.999422	0.555476	0.452186	0.631652	0.563582			7.02694	-0.559263	-0.605421					0.670411	0.425408
																	7.02735	-4.55572	-4.53575	7.02735	-0.622727	-0.677259							1.19875	1.22329	0.545739	0.416984	0.53203	0.63434			7.02735	-0.559263	-0.605421					0.71593	0.345575
																	7.02776	-4.55597	-4.53602	7.02776	-0.622727	-0.677259							1.01544	0.906094	0.394181	0.429276	0.415299	0.493525			7.02776	-0.559263	-0.605421					0.819792	0.738225
																	7.02816	-4.55622	-4.5363	7.02816	-0.622727	-0.677259							1.12531	1.10056	0.617489	0.467737	0.455436	0.771763			7.02816	-0.559263	-0.605421					0.594296	0.403183
																	7.02857	-4.55648	-4.53658	7.02857	-0.622727	-0.677259							1.15045	1.08933	0.527108	0.404281	0.68268	0.922672			7.02857	-0.559263	-0.605421					0.661528	0.560465
																	7.02898	-4.55673	-4.53685	7.02898	-0.622727	-0.677259							1.32569	1.07247	0.543429	0.561181	0.590715	0.876354			7.02898	-0.559263	-0.605421					0.779456	0.534177
																	7.02938	-4.55698	-4.53713	7.02938	-0.622727	-0.677259							1.3186	1.23396	0.37277	0.487469	0.294227	0.229769			7.02938	-0.559263	-0.605421					0.601729	0.490192
																	7.02979	-4.55724	-4.5374	7.02979	-0.622727	-0.677259							1.59848	1.68174	0.458237	0.597835	0.637655	1.11112			7.02979	-0.559263	-0.605421					0.755134	0.443537
																	7.03019	-4.55749	-4.53767	7.03019	-0.621668	-0.675889							1.35729	1.23079	0.469645	0.550457	0.713818	0.674855			7.03019	-0.555189	-0.600933					0.820397	0.452177
																	7.0306	-4.55774	-4.53795	7.0306	-0.620611	-0.674519							1.41773	1.25015	0.66595	0.544749	0.358706	0.795093			7.0306	-0.55112	-0.596448					0.701981	0.182636
																	7.031	-4.55799	-4.53822	7.031	-0.620611	-0.674519							1.27076	0.830786	0.582446	0.248148	0.353251	0.283972			7.031	-0.55112	-0.596448					0.602411	0.181936
																	7.03141	-4.55824	-4.53849	7.03141	-0.620611	-0.674519							1.36985	0.983351	0.642624	0.416451	0.425778	0.47439			7.03141	-0.55112	-0.596448					0.393124	0.136538
																	7.03181	-4.55849	-4.53877	7.03181	-0.620611	-0.674519							1.30824	1.15711	1.17596	0.49433	0.449855	0.313849			7.03181	-0.55112	-0.596448					0.483463	0.26259
																	7.03222	-4.55874	-4.53904	7.03222	-0.620611	-0.674519							1.03167	0.963464	0.952963	0.745606	0.673505	0.621581			7.03222	-0.55112	-0.596448					0.651769	0.565619
																	7.03262	-4.55899	-4.53931	7.03262	-0.620611	-0.674519							1.10566	0.907518	0.788993	0.359772	0.520299	0.34064			7.03262	-0.55112	-0.596448					0.60782	0.260803
																	7.03302	-4.55924	-4.53958	7.03302	-0.620611	-0.674519							1.18592	1.00096	0.745878	0.361546	0.499723	0.382845			7.03302	-0.55112	-0.596448					0.663672	0.460882
																	7.03342	-4.55949	-4.53985	7.03342	-0.620611	-0.674519							0.860739	0.992727	0.707437	0.514737	0.587421	0.406522			7.03342	-0.55112	-0.596448					0.537678	0.446114
																	7.03383	-4.55974	-4.54012	7.03383	-0.620611	-0.674519							1.15966	0.910227	0.575629	0.567528	0.358137	0.317711			7.03383	-0.55112	-0.596448					0.590706	0.409398
																	7.03423	-4.55999	-4.54039	7.03423	-0.620611	-0.674519							1.27276	1.1946	0.839194	0.443547	0.464897	0.532134			7.03423	-0.55112	-0.596448					0.452907	0.476361
																	7.03463	-4.56024	-4.54067	7.03463	-0.620611	-0.674519							0.919733	0.860004	0.655361	0.4783	0.631564	0.547063			7.03463	-0.55112	-0.596448					0.568316	0.458311
																	7.03503	-4.56049	-4.54094	7.03503	-0.620611	-0.674519							1.37608	1.21827	0.572697	0.931836	0.355612	0.262835			7.03503	-0.55112	-0.596448					0.604368	0.533153
																	7.03543	-4.56074	-4.54121	7.03543	-0.620611	-0.674519							1.19318	1.06435	0.575329	0.347706	0.746058	0.327366			7.03543	-0.55112	-0.596448					0.509848	0.134057
																	7.03583	-4.56099	-4.54148	7.03583	-0.620611	-0.674519							1.14585	1.27688	0.331152	0.435083	0.518497	0.233334			7.03583	-0.55112	-0.596448					0.458895	0.242137
																	7.03623	-4.56123	-4.54175	7.03623	-0.620611	-0.674519							0.929008	0.889838	0.431484	0.338406	0.461779	0.360456			7.03623	-0.55112	-0.596448					0.53964	0.342659
																	7.03663	-4.56148	-4.54201	7.03663	-0.620611	-0.674519							1.13803	0.940543	0.45365	0.475845	0.193194	0.423419			7.03663	-0.55112	-0.596448					0.640734	0.438816
																	7.03703	-4.56173	-4.54228	7.03703	-0.620611	-0.674519							1.18225	0.915703	0.742327	0.64029	0.677849	0.561751			7.03703	-0.55112	-0.596448					0.590189	0.492102
																	7.03743	-4.56198	-4.54255	7.03743	-0.620611	-0.674519							1.38753	1.34749	0.403449	0.228553	0.444847	0.302009			7.03743	-0.55112	-0.596448					0.808941	0.478035
																	7.03782	-4.56222	-4.54282	7.03782	-0.620611	-0.674519							0.93034	0.795065	0.642852	0.470505	0.454809	0.325167			7.03782	-0.55112	-0.596448					1.02579	0.542789
																	7.03822	-4.56247	-4.54309	7.03822	-0.620611	-0.674519							1.05741	0.791639	0.529477	0.516355	0.602199	0.536436			7.03822	-0.55112	-0.596448					0.645374	0.115139
																	7.03862	-4.56272	-4.54336	7.03862	-0.620611	-0.674519							1.24537	1.37265	0.562413	0.420986	0.536286	0.372179			7.03862	-0.55112	-0.596448					0.545268	0.554436
																	7.03902	-4.56296	-4.54363	7.03902	-0.620611	-0.674519							1.08966	0.955114	0.650803	0.463594	0.477849	0.46928			7.03902	-0.55112	-0.596448					0.660062	0.345131
																	7.03941	-4.56321	-4.54389	7.03941	-0.620611	-0.674519							1.28112	1.20175	0.922917	0.598643	0.488985	0.495037			7.03941	-0.55112	-0.596448					0.328945	0.168748
																	7.03981	-4.56346	-4.54416	7.03981	-0.620611	-0.674519							0.904152	0.982967	0.506933	0.393906	0.524537	0.36197			7.03981	-0.55112	-0.596448					0.545675	0.412926
																	7.04021	-4.5637	-4.54443	7.04021	-0.6199	-0.673358							1.30166	1.10967	0.699424	0.360894	0.723238	0.400994			7.04021	-0.547453	-0.59224					0.47064	0.534914
																	7.0406	-4.56395	-4.54469	7.0406	-0.61919	-0.672198							1.14174	0.934641	0.758633	0.507299	0.701873	0.635805			7.0406	-0.54379	-0.588036					0.632016	0.291826
																	7.041	-4.56419	-4.54496	7.041	-0.61919	-0.672198							0.841616	0.702847	0.698469	0.598513	0.601813	0.539996			7.041	-0.54379	-0.588036					0.412731	0.131507
																	7.04139	-4.56444	-4.54523	7.04139	-0.61919	-0.672198							1.09408	1.03863	0.754692	0.549591	0.565057	0.426233			7.04139	-0.54379	-0.588036					0.631842	0.603349
																	7.04179	-4.56468	-4.54549	7.04179	-0.61919	-0.672198							1.1042	1.11203	0.997597	0.636223	0.461607	0.325449			7.04179	-0.54379	-0.588036					0.630931	0.49359
																	7.04218	-4.56492	-4.54576	7.04218	-0.61919	-0.672198							1.14042	1.13446	0.897195	0.477428	0.44422	0.398476			7.04218	-0.54379	-0.588036					0.55243	0.451064
																	7.04258	-4.56517	-4.54602	7.04258	-0.61919	-0.672198							0.898531	0.991026	0.987745	0.4712	0.524804	0.425369			7.04258	-0.54379	-0.588036					0.50305	0.360689
																	7.04297	-4.56541	-4.54628	7.04297	-0.61919	-0.672198							1.10026	0.994154	0.740316	0.23659	0.570401	0.263513			7.04297	-0.54379	-0.588036					0.694537	0.393196
																	7.04336	-4.56566	-4.54655	7.04336	-0.61919	-0.672198							0.973876	0.869747	0.646953	0.264457	0.587303	0.285293			7.04336	-0.54379	-0.588036					0.693875	0.58325
																	7.04376	-4.5659	-4.54681	7.04376	-0.61919	-0.672198							1.23892	1.23027	0.769831	0.29544	0.62862	0.308287			7.04376	-0.54379	-0.588036					0.646121	0.57211
																	7.04415	-4.56614	-4.54708	7.04415	-0.61919	-0.672198							0.978949	0.972355	0.821235	0.618861	0.348303	0.437189			7.04415	-0.54379	-0.588036					0.680431	0.465066
																	7.04454	-4.56639	-4.54734	7.04454	-0.61919	-0.672198							0.951978	1.0465	0.77641	0.410526	0.502093	0.346629			7.04454	-0.54379	-0.588036					0.841927	0.27004
																	7.04493	-4.56663	-4.5476	7.04493	-0.61919	-0.672198							0.97946	0.974472	0.829244	0.761404	0.593164	0.469059			7.04493	-0.54379	-0.588036					0.879748	0.434639
																	7.04532	-4.56687	-4.54787	7.04532	-0.61919	-0.672198							1.32596	1.15508	0.473734	0.50421	0.621142	0.504719			7.04532	-0.54379	-0.588036					0.765958	0.441534
																	7.04571	-4.56711	-4.54813	7.04571	-0.61919	-0.672198							1.19705	1.05775	0.369206	0.456367	0.49092	0.835274			7.04571	-0.54379	-0.588036					0.591889	0.592969
																	7.0461	-4.56735	-4.54839	7.0461	-0.61919	-0.672198							1.08878	0.856032	0.891762	0.811818	1.12055	1.34301			7.0461	-0.54379	-0.588036					0.605469	0.457485
																	7.0465	-4.5676	-4.54866	7.0465	-0.61919	-0.672198							1.44758	1.4398	0.638482	0.48703	0.572278	0.630152			7.0465	-0.54379	-0.588036					0.249092	0.29265
																	7.04689	-4.56784	-4.54892	7.04689	-0.61919	-0.672198							1.28415	1.40501	0.601699	0.478843	0.387321	0.503713			7.04689	-0.54379	-0.588036					0.513782	0.569262
																	7.04727	-4.56808	-4.54918	7.04727	-0.61919	-0.672198							1.06821	0.961654	0.689383	0.371959	0.351934	0.242635			7.04727	-0.54379	-0.588036					0.785829	0.364826
																	7.04766	-4.56832	-4.54944	7.04766	-0.61919	-0.672198							1.17143	1.15436	0.747005	0.4308	0.380046	0.507026			7.04766	-0.54379	-0.588036					0.393789	0.238083
																	7.04805	-4.56856	-4.5497	7.04805	-0.61919	-0.672198							1.17367	1.17203	0.94083	0.29947	0.849593	0.321491			7.04805	-0.54379	-0.588036					0.529151	0.394273
																	7.04844	-4.5688	-4.54996	7.04844	-0.61919	-0.672198							1.00463	0.933989	1.04996	0.491677	0.841452	0.452021			7.04844	-0.54379	-0.588036					0.696319	0.425033
																	7.04883	-4.56904	-4.55022	7.04883	-0.61919	-0.672198							1.34314	1.17347	0.728375	0.455794	0.613421	0.287685			7.04883	-0.54379	-0.588036					0.705455	0.46354
																	7.04922	-4.56928	-4.55049	7.04922	-0.61919	-0.672198							1.03093	1.04926	0.811264	0.318015	0.483472	0.305058			7.04922	-0.54379	-0.588036					0.941552	0.701882
																	7.04961	-4.56952	-4.55075	7.04961	-0.61919	-0.672198							1.17271	1.12513	0.734418	0.364621	0.477721	0.246474			7.04961	-0.54379	-0.588036					0.72289	0.35252
																	7.04999	-4.56976	-4.55101	7.04999	-0.61919	-0.672198							1.10237	0.991428	0.528665	0.467086	0.43558	0.412742			7.04999	-0.54379	-0.588036					0.793522	0.73703
																	7.05038	-4.57	-4.55127	7.05038	-0.61879	-0.671198							1.24772	1.22759	0.786342	0.365912	0.554922	0.301736			7.05038	-0.540457	-0.584056					0.381149	0.529544
																	7.05077	-4.57024	-4.55153	7.05077	-0.618389	-0.6702							1.30143	1.1392	0.59808	0.428813	0.612748	0.396621			7.05077	-0.537126	-0.58008					0.434919	0.266969
																	7.05115	-4.57048	-4.55178	7.05115	-0.618389	-0.6702							1.36505	1.25585	0.725939	0.499195	0.429122	0.345131			7.05115	-0.537126	-0.58008					0.598236	0.324813
																	7.05154	-4.57072	-4.55204	7.05154	-0.618389	-0.6702							0.930255	0.582525	0.876807	0.465614	0.613809	0.290624			7.05154	-0.537126	-0.58008					0.593167	0.489228
																	7.05192	-4.57096	-4.5523	7.05192	-0.618389	-0.6702							1.43939	1.58741	1.11161	0.616841	0.646761	0.487887			7.05192	-0.537126	-0.58008					0.369783	0.426045
																	7.05231	-4.57119	-4.55256	7.05231	-0.618389	-0.6702							1.41639	1.33694	0.729333	0.478349	0.566512	0.395219			7.05231	-0.537126	-0.58008					0.557473	0.530964
																	7.05269	-4.57143	-4.55282	7.05269	-0.618389	-0.6702							1.33575	1.21866	0.886702	0.612788	0.961299	0.71735			7.05269	-0.537126	-0.58008					0.484428	0.671345
																	7.05308	-4.57167	-4.55307	7.05308	-0.618389	-0.6702							1.09337	1.27818	1.01657	0.300056	0.538261	0.455646			7.05308	-0.537126	-0.58008					0.733403	0.564346
																	7.05346	-4.57191	-4.55333	7.05346	-0.618389	-0.6702							0.932607	0.965416	1.08053	0.411395	0.782216	0.38543			7.05346	-0.537126	-0.58008					0.649463	0.351645
																	7.05385	-4.57214	-4.55359	7.05385	-0.618389	-0.6702							0.861634	0.798682	0.957527	0.569631	0.66214	0.479913			7.05385	-0.537126	-0.58008					0.444004	0.314951
																	7.05423	-4.57238	-4.55385	7.05423	-0.618389	-0.6702							1.65073	1.62078	0.39117	0.362986	0.332766	0.282058			7.05423	-0.537126	-0.58008					0.518184	0.401436
																	7.05461	-4.57262	-4.5541	7.05461	-0.618389	-0.6702							1.11693	1.17336	1.04014	0.78481	0.743991	0.542365			7.05461	-0.537126	-0.58008					0.493667	0.0761332
																	7.055	-4.57286	-4.55436	7.055	-0.618389	-0.6702							1.03048	0.848289	1.19152	0.734	0.627704	0.445774			7.055	-0.537126	-0.58008					0.502821	0.184876
																	7.05538	-4.57309	-4.55462	7.05538	-0.618389	-0.6702							1.19405	0.96692	1.09556	0.470118	0.534095	0.237256			7.05538	-0.537126	-0.58008					0.654533	0.447853
																	7.05576	-4.57333	-4.55487	7.05576	-0.618389	-0.6702							0.922463	0.881487	1.01306	0.587566	0.618343	0.409021			7.05576	-0.537126	-0.58008					0.734994	0.70053
																	7.05614	-4.57356	-4.55513	7.05614	-0.618389	-0.6702							1.1621	1.00604	1.18596	0.419095	0.832813	0.471522			7.05614	-0.537126	-0.58008					0.705621	0.512116
																	7.05652	-4.5738	-4.55538	7.05652	-0.618389	-0.6702							1.17586	1.07763	0.937589	0.293664	0.697975	0.298835			7.05652	-0.537126	-0.58008					0.542839	0.33121
																	7.0569	-4.57404	-4.55564	7.0569	-0.618389	-0.6702							0.742873	0.754015	0.237582	0.233893	0.160414	0.17081			7.0569	-0.537126	-0.58008					0.586129	0.406008
																	7.05729	-4.57427	-4.55589	7.05729	-0.618389	-0.6702							0.742658	0.818177	0.583649	0.34207	0.476935	0.371257			7.05729	-0.537126	-0.58008					0.710349	0.356085
																	7.05767	-4.57451	-4.55615	7.05767	-0.618389	-0.6702							0.902843	0.945615	0.75316	0.527446	0.427599	0.411329			7.05767	-0.537126	-0.58008					0.522749	0.451108
																	7.05805	-4.57474	-4.5564	7.05805	-0.618389	-0.6702							1.0058	1.04266	0.732493	0.75234	0.854066	0.860853			7.05805	-0.537126	-0.58008					0.555902	0.501938
																	7.05843	-4.57498	-4.55666	7.05843	-0.618389	-0.6702							0.957486	1.00688	0.933313	0.62492	0.391204	0.217018			7.05843	-0.537126	-0.58008					0.390203	0.432887
																	7.05881	-4.57521	-4.55691	7.05881	-0.618389	-0.6702							0.931775	0.778866	0.626011	0.446428	0.505751	0.347961			7.05881	-0.537126	-0.58008					0.595327	0.534961
																	7.05918	-4.57545	-4.55717	7.05918	-0.618389	-0.6702							1.14877	1.1185	0.971422	0.773624	0.725849	0.790065			7.05918	-0.537126	-0.58008					0.454017	0.617604
																	7.05956	-4.57568	-4.55742	7.05956	-0.618389	-0.6702							1.23069	1.02901	0.862167	0.226826	0.427967	0.0756924			7.05956	-0.537126	-0.58008					0.596921	0.264965
																	7.05994	-4.57591	-4.55767	7.05994	-0.618389	-0.6702							1.28827	1.25669	0.77348	0.544896	0.717603	0.407578			7.05994	-0.537126	-0.58008					0.656485	0.542181
																	7.06032	-4.57615	-4.55793	7.06032	-0.618389	-0.6702							1.09792	0.867932	1.22643	0.539232	0.562864	0.400868			7.06032	-0.537126	-0.58008					0.643601	0.563556
																	7.0607	-4.57638	-4.55818	7.0607	-0.618278	-0.669356							1.12486	0.941481	0.780657	0.630287	0.929317	0.637672			7.0607	-0.534183	-0.576432					0.726166	0.705638
																	7.06108	-4.57662	-4.55843	7.06108	-0.618167	-0.668512							1.29277	1.04076	0.592536	0.574437	0.621509	0.520086			7.06108	-0.531241	-0.572787					0.633292	0.581839
																	7.06145	-4.57685	-4.55869	7.06145	-0.618167	-0.668512							1.34613	1.22301	0.822194	0.455371	0.413176	0.210541			7.06145	-0.531241	-0.572787					0.798871	0.594683
																	7.06183	-4.57708	-4.55894	7.06183	-0.618167	-0.668512							0.957339	0.844806	0.732752	0.366536	0.285529	0.344803			7.06183	-0.531241	-0.572787					0.746763	0.483163
																	7.06221	-4.57731	-4.55919	7.06221	-0.618167	-0.668512							1.48278	1.32716	0.797281	0.15903	0.493592	0.188582			7.06221	-0.531241	-0.572787					0.723057	0.317609
																	7.06258	-4.57755	-4.55944	7.06258	-0.618167	-0.668512							1.17898	0.967356	0.673455	0.853074	0.568817	0.387265			7.06258	-0.531241	-0.572787					0.470117	0.41235
																	7.06296	-4.57778	-4.55969	7.06296	-0.618167	-0.668512							1.12447	0.949572	0.784376	0.632835	0.72096	0.974624			7.06296	-0.531241	-0.572787					0.572187	0.275419
																	7.06333	-4.57801	-4.55994	7.06333	-0.618167	-0.668512							0.985421	0.930431	0.596295	0.430948	0.493178	0.391792			7.06333	-0.531241	-0.572787					0.844848	0.504279
																	7.06371	-4.57824	-4.56019	7.06371	-0.618167	-0.668512							1.0931	1.02151	0.924358	0.407301	0.477719	0.253532			7.06371	-0.531241	-0.572787					0.560754	0.365732
																	7.06408	-4.57847	-4.56044	7.06408	-0.618167	-0.668512							1.01533	1.06432	1.13035	0.364105	0.647521	0.323432			7.06408	-0.531241	-0.572787					0.592976	0.462254
																	7.06446	-4.57871	-4.5607	7.06446	-0.618167	-0.668512							0.949388	0.956527	0.655701	0.60239	0.773264	0.629861			7.06446	-0.531241	-0.572787					0.566487	0.15034
																	7.06483	-4.57894	-4.56095	7.06483	-0.618167	-0.668512							0.845749	0.999945	0.740749	0.641221	0.739504	0.680773			7.06483	-0.531241	-0.572787					0.580809	0.553006
																	7.06521	-4.57917	-4.5612	7.06521	-0.618167	-0.668512							1.05887	1.00563	0.926052	0.783509	0.595536	0.399356			7.06521	-0.531241	-0.572787					0.844995	0.310616
																	7.06558	-4.5794	-4.56145	7.06558	-0.618167	-0.668512							0.954203	0.979426	0.763083	0.558446	0.472117	0.298123			7.06558	-0.531241	-0.572787					0.459062	0.509343
																	7.06595	-4.57963	-4.56169	7.06595	-0.618167	-0.668512							1.16867	1.13759	0.733615	0.381999	0.568218	0.242236			7.06595	-0.531241	-0.572787					0.438657	0.263604
																	7.06633	-4.57986	-4.56194	7.06633	-0.618167	-0.668512							1.29221	1.04904	0.743148	0.37785	0.504354	0.317472			7.06633	-0.531241	-0.572787					0.537277	0.472766
																	7.0667	-4.58009	-4.56219	7.0667	-0.618167	-0.668512							1.03774	1.06684	0.803567	0.524416	0.459399	0.413657			7.0667	-0.531241	-0.572787					0.478187	0.60221
																	7.06707	-4.58032	-4.56244	7.06707	-0.618167	-0.668512							1.64344	1.46788	0.883111	0.691653	0.624425	0.725982			7.06707	-0.531241	-0.572787					0.913407	0.119087
																	7.06744	-4.58055	-4.56269	7.06744	-0.618167	-0.668512							1.37578	1.11462	0.395399	0.519628	0.545052	0.435751			7.06744	-0.531241	-0.572787					0.514895	0.20959
																	7.06781	-4.58078	-4.56294	7.06781	-0.618167	-0.668512							1.279	0.926543	0.720423	0.598498	0.661826	0.722837			7.06781	-0.531241	-0.572787					0.568312	0.455984
																	7.06819	-4.58101	-4.56319	7.06819	-0.618167	-0.668512							1.11872	1.00453	0.53533	0.534089	0.588579	0.659869			7.06819	-0.531241	-0.572787					0.802989	0.265328
																	7.06856	-4.58124	-4.56344	7.06856	-0.618167	-0.668512							1.07953	1.00777	0.649297	0.256199	0.837027	0.587267			7.06856	-0.531241	-0.572787					0.705099	0.828114
																	7.06893	-4.58147	-4.56368	7.06893	-0.618167	-0.668512							1.29363	1.32513	0.644826	0.475265	0.58942	0.477009			7.06893	-0.531241	-0.572787					0.565169	0.380339
																	7.0693	-4.5817	-4.56393	7.0693	-0.618167	-0.668512							1.15318	1.2034	0.53753	0.423346	0.495887	0.665204			7.0693	-0.531241	-0.572787					0.510701	0.310977
																	7.06967	-4.58193	-4.56418	7.06967	-0.618167	-0.668512							1.23828	1.53017	0.647304	0.501139	0.528556	0.296685			7.06967	-0.531241	-0.572787					0.4048	0.526147
																	7.07004	-4.58216	-4.56443	7.07004	-0.618167	-0.668512							0.989335	0.912379	0.727213	0.413851	0.61991	0.62523			7.07004	-0.531241	-0.572787					0.575364	0.35062
																	7.07041	-4.58238	-4.56467	7.07041	-0.618167	-0.668512							1.4161	1.14446	0.686743	0.540169	0.764567	0.575338			7.07041	-0.531241	-0.572787					0.504719	0.354726
																	7.07078	-4.58261	-4.56492	7.07078	-0.618308	-0.667791							1.39198	1.0955	0.720571	0.324129	0.556472	0.543518			7.07078	-0.528665	-0.569485					0.491737	0.303871
																	7.07115	-4.58284	-4.56517	7.07115	-0.618448	-0.66707							1.46372	1.14651	0.604677	0.447232	0.58025	0.378292			7.07115	-0.526091	-0.566185					0.744636	0.391307
																	7.07151	-4.58307	-4.56541	7.07151	-0.618448	-0.66707							1.49839	1.51045	0.835369	0.454649	0.573519	0.354689			7.07151	-0.526091	-0.566185					0.816318	0.315543
																	7.07188	-4.5833	-4.56566	7.07188	-0.618448	-0.66707							1.52898	1.28557	0.81057	0.45531	0.461276	0.390034			7.07188	-0.526091	-0.566185					0.803555	0.607628
																	7.07225	-4.58352	-4.5659	7.07225	-0.618448	-0.66707							1.1162	0.820786	1.20064	0.389975	0.659227	0.411016			7.07225	-0.526091	-0.566185					0.716927	0.530964
																	7.07262	-4.58375	-4.56615	7.07262	-0.618448	-0.66707							1.32032	1.0676	0.952773	0.597787	0.579277	0.454404			7.07262	-0.526091	-0.566185					0.447908	0.643421
																	7.07298	-4.58398	-4.56639	7.07298	-0.618448	-0.66707							1.50309	1.5483	1.02796	0.551187	0.386389	0.30666			7.07298	-0.526091	-0.566185					0.60058	0.321733
																	7.07335	-4.5842	-4.56664	7.07335	-0.618448	-0.66707							1.29745	1.05769	0.883314	0.409913	0.713367	0.364836			7.07335	-0.526091	-0.566185					0.701883	0.366876
																	7.07372	-4.58443	-4.56688	7.07372	-0.618448	-0.66707							1.1698	1.10471	1.09027	0.395327	0.59225	0.527522			7.07372	-0.526091	-0.566185					0.881417	0.433516
																	7.07408	-4.58466	-4.56713	7.07408	-0.618448	-0.66707							1.53382	1.57796	0.700728	0.564674	0.332916	0.408603			7.07408	-0.526091	-0.566185					0.387141	0.391548
																	7.07445	-4.58488	-4.56737	7.07445	-0.618448	-0.66707							1.09909	1.07616	0.790308	0.597622	0.35443	0.314724			7.07445	-0.526091	-0.566185					0.793913	0.619769
																	7.07482	-4.58511	-4.56761	7.07482	-0.618448	-0.66707							1.0285	0.844936	0.652418	0.607257	0.532746	0.423186			7.07482	-0.526091	-0.566185					0.585793	0.51309
																	7.07518	-4.58534	-4.56786	7.07518	-0.618448	-0.66707							0.832341	0.827282	0.779243	0.198433	0.481965	0.277259			7.07518	-0.526091	-0.566185					0.69771	0.369145
																	7.07555	-4.58556	-4.5681	7.07555	-0.618448	-0.66707							1.00175	0.953443	0.640722	0.484859	0.741927	0.527362			7.07555	-0.526091	-0.566185					0.513562	0.332222
																	7.07591	-4.58579	-4.56834	7.07591	-0.618448	-0.66707							1.10353	1.15026	0.57481	0.340243	0.352127	0.365145			7.07591	-0.526091	-0.566185					0.493716	0.54404
																	7.07628	-4.58601	-4.56859	7.07628	-0.618448	-0.66707							1.11535	1.01701	0.871582	0.505681	0.472748	0.285721			7.07628	-0.526091	-0.566185					0.643279	0.512226
																	7.07664	-4.58624	-4.56883	7.07664	-0.618448	-0.66707							1.20941	1.08971	0.795868	0.606155	0.585236	0.593197			7.07664	-0.526091	-0.566185					0.675904	0.240247
																	7.077	-4.58646	-4.56907	7.077	-0.618448	-0.66707							1.18051	0.936581	1.03173	0.615416	0.488228	0.432124			7.077	-0.526091	-0.566185					0.48508	0.419744
																	7.07737	-4.58669	-4.56932	7.07737	-0.618448	-0.66707							1.21748	1.18376	0.521761	0.405196	0.494019	0.200616			7.07737	-0.526091	-0.566185					0.698616	0.433032
																	7.07773	-4.58691	-4.56956	7.07773	-0.618448	-0.66707							1.33079	1.31269	1.15519	0.701627	0.621166	0.518416			7.07773	-0.526091	-0.566185					0.510456	0.164247
																	7.07809	-4.58714	-4.5698	7.07809	-0.618448	-0.66707							1.42383	1.44779	0.883728	0.653396	0.541633	0.481141			7.07809	-0.526091	-0.566185					0.564114	0.533894
																	7.07846	-4.58736	-4.57004	7.07846	-0.618448	-0.66707							1.34504	1.16644	0.79363	0.413549	0.607554	0.398565			7.07846	-0.526091	-0.566185					0.756735	0.572243
																	7.07882	-4.58759	-4.57028	7.07882	-0.618448	-0.66707							1.07353	1.02252	0.656291	0.589188	0.600693	0.508109			7.07882	-0.526091	-0.566185					0.614877	0.282154
																	7.07918	-4.58781	-4.57053	7.07918	-0.618448	-0.66707							1.59157	1.47485	0.381368	0.260037	0.511091	0.345471			7.07918	-0.526091	-0.566185					0.496917	0.502663
																	7.07954	-4.58803	-4.57077	7.07954	-0.618448	-0.66707							1.20287	0.986156	0.915892	0.769713	0.657431	0.489856			7.07954	-0.526091	-0.566185					0.546628	0.200058
																	7.0799	-4.58826	-4.57101	7.0799	-0.618448	-0.66707							1.57878	1.54992	0.594425	0.667836	0.723465	0.467269			7.0799	-0.526091	-0.566185					0.566841	0.305469
																	7.08027	-4.58848	-4.57125	7.08027	-0.618448	-0.66707							1.44153	1.23484	0.531834	0.366665	0.400286	0.36112			7.08027	-0.526091	-0.566185					0.7395	0.241584
																	7.08063	-4.5887	-4.57149	7.08063	-0.618448	-0.66707							1.394	1.14277	0.814193	0.532818	0.53459	0.412994			7.08063	-0.526091	-0.566185					0.54597	0.472381
																	7.08099	-4.58893	-4.57173	7.08099	-0.618808	-0.66643							1.2374	0.97049	0.507826	0.410987	0.410886	0.335568			7.08099	-0.523819	-0.563182					0.493995	0.297999
																	7.08135	-4.58915	-4.57197	7.08135	-0.619168	-0.665791							1.36644	1.23113	0.889081	0.293308	0.600557	0.333279			7.08135	-0.521548	-0.560181					0.834932	0.266257
																	7.08171	-4.58937	-4.57221	7.08171	-0.619168	-0.665791							1.08602	0.873989	0.524573	0.413632	0.600228	0.528696			7.08171	-0.521548	-0.560181					0.706475	0.749547
																	7.08207	-4.5896	-4.57245	7.08207	-0.619168	-0.665791							1.08019	1.00511	0.602414	0.405295	0.642179	0.498793			7.08207	-0.521548	-0.560181					0.631341	0.479333
																	7.08243	-4.58982	-4.57269	7.08243	-0.619168	-0.665791							1.50249	1.30281	0.604711	0.505513	0.413412	0.330909			7.08243	-0.521548	-0.560181					0.634091	0.40886
																	7.08279	-4.59004	-4.57293	7.08279	-0.619168	-0.665791							1.16187	1.1291	0.519063	0.369986	0.564363	0.557047			7.08279	-0.521548	-0.560181					0.577688	0.180699
																	7.08314	-4.59026	-4.57317	7.08314	-0.619168	-0.665791							1.60417	1.05571	0.635955	0.3878	0.56007	0.456734			7.08314	-0.521548	-0.560181					0.630723	0.506961
																	7.0835	-4.59048	-4.57341	7.0835	-0.619168	-0.665791							1.49299	1.2248	0.452868	0.3198	0.548495	0.481903			7.0835	-0.521548	-0.560181					0.687586	0.23892
																	7.08386	-4.59071	-4.57364	7.08386	-0.619168	-0.665791							1.42504	0.914663	0.400866	0.496362	0.521529	0.343682			7.08386	-0.521548	-0.560181					0.815778	0.638296
																	7.08422	-4.59093	-4.57388	7.08422	-0.619168	-0.665791							1.43501	1.26129	0.60367	0.554192	0.61287	0.462389			7.08422	-0.521548	-0.560181					0.788372	0.344425
																	7.08458	-4.59115	-4.57412	7.08458	-0.619168	-0.665791							1.06026	0.934427	0.497361	0.423041	0.487615	0.306227			7.08458	-0.521548	-0.560181					0.586192	0.290551
																	7.08493	-4.59137	-4.57436	7.08493	-0.619168	-0.665791							0.993519	1.19462	0.885697	0.226774	0.730041	0.133335			7.08493	-0.521548	-0.560181					0.484977	0.286615
																	7.08529	-4.59159	-4.5746	7.08529	-0.619168	-0.665791							1.05621	1.10731	0.408349	0.463202	0.525204	0.486208			7.08529	-0.521548	-0.560181					0.729281	0.297685
																	7.08565	-4.59181	-4.57483	7.08565	-0.619168	-0.665791							0.991644	0.996533	0.40027	0.323367	0.484096	0.473967			7.08565	-0.521548	-0.560181					0.278337	0.259138
																	7.086	-4.59203	-4.57507	7.086	-0.619168	-0.665791							1.28449	1.36168	0.679195	0.508773	0.585123	0.657203			7.086	-0.521548	-0.560181					0.904451	0.415782
																	7.08636	-4.59225	-4.57531	7.08636	-0.619168	-0.665791							1.53359	1.67666	0.599002	0.454916	0.670056	0.640871			7.08636	-0.521548	-0.560181					0.599417	0.528816
																	7.08672	-4.59247	-4.57554	7.08672	-0.619168	-0.665791							1.64149	1.48929	0.86061	0.418903	0.528393	0.317183			7.08672	-0.521548	-0.560181					0.704073	0.557264
																	7.08707	-4.59269	-4.57578	7.08707	-0.619168	-0.665791							1.22532	1.22096	0.617711	0.411782	0.414678	0.354819			7.08707	-0.521548	-0.560181					0.628739	0.182227
																	7.08743	-4.59291	-4.57602	7.08743	-0.619168	-0.665791							1.17896	1.20938	0.721096	0.826838	0.956849	0.846643			7.08743	-0.521548	-0.560181					0.56595	0.352278
																	7.08778	-4.59313	-4.57625	7.08778	-0.619168	-0.665791							0.990248	1.01403	0.79801	0.726372	0.639787	0.609959			7.08778	-0.521548	-0.560181					0.912104	0.441845
																	7.08814	-4.59335	-4.57649	7.08814	-0.619168	-0.665791							0.943632	0.933479	0.676281	0.307989	0.597025	0.487363			7.08814	-0.521548	-0.560181					0.533233	0.23464
																	7.08849	-4.59357	-4.57673	7.08849	-0.619168	-0.665791							0.828811	0.785	1.09778	0.185834	0.256366	0.164359			7.08849	-0.521548	-0.560181					0.55939	0.104884
																	7.08884	-4.59379	-4.57696	7.08884	-0.619168	-0.665791							1.04421	0.905679	1.0601	0.558662	0.605047	0.43971			7.08884	-0.521548	-0.560181					0.883759	0.223447
																	7.0892	-4.59401	-4.5772	7.0892	-0.619168	-0.665791							1.11244	1.0554	0.778934	0.547792	0.479009	0.344878			7.0892	-0.521548	-0.560181					0.870937	0.361763
																	7.08955	-4.59423	-4.57743	7.08955	-0.619168	-0.665791							0.954988	0.868475	0.824988	0.371336	0.778402	0.596046			7.08955	-0.521548	-0.560181					0.719032	0.382849
																	7.08991	-4.59445	-4.57767	7.08991	-0.619168	-0.665791							0.944596	0.850625	0.709491	0.390574	0.445344	0.297348			7.08991	-0.521548	-0.560181					0.665196	0.543901
																	7.09026	-4.59467	-4.5779	7.09026	-0.619168	-0.665791							0.990281	0.798502	0.666611	0.339109	0.435068	0.344296			7.09026	-0.521548	-0.560181					0.491592	0.387201
																	7.09061	-4.59489	-4.57814	7.09061	-0.619168	-0.665791							0.912495	0.863349	0.562651	0.614084	0.523985	0.577998			7.09061	-0.521548	-0.560181					0.63949	0.409188
																	7.09096	-4.5951	-4.57837	7.09096	-0.619168	-0.665791							1.1608	1.18835	0.608661	0.392349	0.652322	0.467077			7.09096	-0.521548	-0.560181					0.720562	0.285411
																	7.09132	-4.59532	-4.57861	7.09132	-0.619706	-0.665214							1.32308	1.21452	0.587851	0.249267	0.703605	0.0891478			7.09132	-0.519597	-0.557534					0.608143	0.224061
																	7.09167	-4.59554	-4.57884	7.09167	-0.620243	-0.664638							1.13073	1.13324	0.503167	0.341719	0.437549	0.449918			7.09167	-0.517647	-0.554889					0.897501	0.111022
																	7.09202	-4.59576	-4.57907	7.09202	-0.620243	-0.664638							1.05987	1.00481	0.568355	0.494472	0.719805	0.557377			7.09202	-0.517647	-0.554889					0.72126	0.493444
																	7.09237	-4.59598	-4.57931	7.09237	-0.620243	-0.664638							1.106	1.13313	0.563517	0.493472	0.633936	0.569232			7.09237	-0.517647	-0.554889					0.531351	0.500439
																	7.09272	-4.59619	-4.57954	7.09272	-0.620243	-0.664638							1.06879	0.886846	0.626502	0.552483	0.54064	0.5237			7.09272	-0.517647	-0.554889					0.596263	0.52109
																	7.09307	-4.59641	-4.57977	7.09307	-0.620243	-0.664638							1.14065	1.38889	0.762696	0.700461	0.474077	0.408781			7.09307	-0.517647	-0.554889					0.533706	0.491609
																	7.09342	-4.59663	-4.58001	7.09342	-0.620243	-0.664638							0.996985	0.86429	0.869375	0.612391	0.636411	0.479406			7.09342	-0.517647	-0.554889					0.635901	0.334744
																	7.09377	-4.59685	-4.58024	7.09377	-0.620243	-0.664638							1.09746	0.979666	0.915461	0.422895	0.401819	0.369489			7.09377	-0.517647	-0.554889					0.767162	0.209457
																	7.09412	-4.59706	-4.58047	7.09412	-0.620243	-0.664638							0.839953	0.841779	1.00978	0.557594	0.618039	0.356192			7.09412	-0.517647	-0.554889					0.539513	0.473447
																	7.09447	-4.59728	-4.5807	7.09447	-0.620243	-0.664638							1.17192	1.10508	0.678195	0.570166	0.605587	0.499847			7.09447	-0.517647	-0.554889					0.620466	0.534271
																	7.09482	-4.5975	-4.58094	7.09482	-0.620243	-0.664638							0.938921	0.802911	0.696322	0.433511	0.674497	0.479027			7.09482	-0.517647	-0.554889					0.599092	0.631134
																	7.09517	-4.59771	-4.58117	7.09517	-0.620243	-0.664638							1.38529	1.34005	0.541861	0.513642	0.698075	0.698897			7.09517	-0.517647	-0.554889					0.679697	0.250905
																	7.09552	-4.59793	-4.5814	7.09552	-0.620243	-0.664638							1.31248	1.20222	0.784144	0.585523	0.504266	0.463364			7.09552	-0.517647	-0.554889					0.967338	0.451326
																	7.09587	-4.59814	-4.58163	7.09587	-0.620243	-0.664638							1.46657	1.24192	0.9711	0.584168	0.517134	0.468076			7.09587	-0.517647	-0.554889					0.590176	0.411928
																	7.09621	-4.59836	-4.58186	7.09621	-0.620243	-0.664638							0.708155	0.686566	0.748265	0.41602	0.494957	0.387625			7.09621	-0.517647	-0.554889					0.550645	0.238077
																	7.09656	-4.59858	-4.58209	7.09656	-0.620243	-0.664638							1.00274	0.976748	1.21524	0.534076	0.599301	0.30351			7.09656	-0.517647	-0.554889					0.528252	0.111159
																	7.09691	-4.59879	-4.58233	7.09691	-0.620243	-0.664638							1.09203	0.974986	0.964808	0.506141	0.57893	0.267899			7.09691	-0.517647	-0.554889					0.650385	0.455351
																	7.09726	-4.59901	-4.58256	7.09726	-0.620243	-0.664638							1.0249	0.955248	1.03963	0.337596	0.861326	0.344308			7.09726	-0.517647	-0.554889					0.653981	0.424124
																	7.0976	-4.59922	-4.58279	7.0976	-0.620243	-0.664638							1.19316	1.13235	1.4239	0.685256	1.4558	0.72266			7.0976	-0.517647	-0.554889					0.634343	0.486247
																	7.09795	-4.59944	-4.58302	7.09795	-0.620243	-0.664638							1.30758	1.17286	1.21098	0.49586	0.747486	0.419473			7.09795	-0.517647	-0.554889					0.612843	0.268623
																	7.0983	-4.59965	-4.58325	7.0983	-0.620243	-0.664638							1.21504	0.978875	0.577428	0.233834	0.48354	0.186498			7.0983	-0.517647	-0.554889					0.630636	0.323056
																	7.09864	-4.59987	-4.58348	7.09864	-0.620243	-0.664638							1.17423	1.01833	0.843447	0.456823	0.421175	0.315925			7.09864	-0.517647	-0.554889					0.714279	0.324527
																	7.09899	-4.60008	-4.58371	7.09899	-0.620243	-0.664638							1.0469	1.07579	1.23226	0.653546	0.482876	0.273594			7.09899	-0.517647	-0.554889					0.793319	0.459173
																	7.09934	-4.6003	-4.58394	7.09934	-0.620243	-0.664638							0.973294	0.982185	1.36038	0.62814	0.749072	0.493273			7.09934	-0.517647	-0.554889					0.625343	0.458181
																	7.09968	-4.60051	-4.58417	7.09968	-0.620243	-0.664638							0.999063	1.01252	1.31971	0.384874	0.706421	0.427363			7.09968	-0.517647	-0.554889					0.856385	0.352816
																	7.10003	-4.60072	-4.5844	7.10003	-0.620243	-0.664638							0.899076	0.904099	0.841499	0.343491	0.514787	0.296296			7.10003	-0.517647	-0.554889					0.581839	0.494982
																	7.10037	-4.60094	-4.58463	7.10037	-0.620243	-0.664638							0.987351	0.973327	1.20659	0.978975	0.839591	0.824718			7.10037	-0.517647	-0.554889					0.5203	0.536459
																	7.10072	-4.60115	-4.58485	7.10072	-0.620243	-0.664638							1.20657	1.20803	0.889048	0.533945	0.513804	0.444994			7.10072	-0.517647	-0.554889					0.42336	0.0510583
																	7.10106	-4.60137	-4.58508	7.10106	-0.620243	-0.664638							1.08323	1.05484	0.649705	0.38984	0.519659	0.461739			7.10106	-0.517647	-0.554889					0.62309	0.623326
																	7.1014	-4.60158	-4.58531	7.1014	-0.620918	-0.664097							0.828931	0.733448	1.0959	0.381745	0.754103	0.524819			7.1014	-0.515989	-0.552587					0.868342	0.473961
																	7.10175	-4.60179	-4.58554	7.10175	-0.621593	-0.663557							0.936413	0.97108	0.851213	0.426381	0.558425	0.534601			7.10175	-0.514333	-0.550287					0.770006	0.0583589
																	7.10209	-4.60201	-4.58577	7.10209	-0.621593	-0.663557							0.800925	0.87392	0.862758	0.595363	0.507681	0.46294			7.10209	-0.514333	-0.550287					0.77896	0.496601
																	7.10243	-4.60222	-4.586	7.10243	-0.621593	-0.663557							0.923758	0.884389	0.850228	0.467721	0.594465	0.273345			7.10243	-0.514333	-0.550287					0.662774	0.292693
																	7.10278	-4.60243	-4.58622	7.10278	-0.621593	-0.663557							1.07554	1.02257	0.66272	0.543296	0.713396	0.244636			7.10278	-0.514333	-0.550287					0.677225	0.266421
																	7.10312	-4.60265	-4.58645	7.10312	-0.621593	-0.663557							0.927266	0.868808	0.873893	0.303023	0.393032	0.413424			7.10312	-0.514333	-0.550287					0.96637	0.569986
																	7.10346	-4.60286	-4.58668	7.10346	-0.621593	-0.663557							0.9648	0.885756	0.605194	0.478	0.610657	0.475845			7.10346	-0.514333	-0.550287					0.534162	0.26959
																	7.1038	-4.60307	-4.5869	7.1038	-0.621593	-0.663557							0.965673	0.81045	0.784532	0.442937	0.675307	0.701168			7.1038	-0.514333	-0.550287					0.672447	0.732445
																	7.10415	-4.60328	-4.58713	7.10415	-0.621593	-0.663557							1.04223	0.923948	0.88174	0.654674	0.926897	0.937134			7.10415	-0.514333	-0.550287					0.631736	0.491016
																	7.10449	-4.6035	-4.58736	7.10449	-0.621593	-0.663557							0.926102	0.833214	1.25264	1.04859	0.779477	0.528819			7.10449	-0.514333	-0.550287					0.792241	0.649907
																	7.10483	-4.60371	-4.58758	7.10483	-0.621593	-0.663557							1.3382	1.07518	0.737271	0.334466	0.497438	0.543148			7.10483	-0.514333	-0.550287					0.615843	0.567156
																	7.10517	-4.60392	-4.58781	7.10517	-0.621593	-0.663557							1.49691	1.45493	1.06337	0.817613	0.925005	0.970836			7.10517	-0.514333	-0.550287					0.749743	0.208669
																	7.10551	-4.60413	-4.58804	7.10551	-0.621593	-0.663557							1.20998	1.01904	1.30142	0.706566	0.715092	0.434791			7.10551	-0.514333	-0.550287					0.824286	0.681666
																	7.10585	-4.60434	-4.58826	7.10585	-0.621593	-0.663557							1.24064	0.885114	0.967598	0.401426	0.649661	0.382861			7.10585	-0.514333	-0.550287					0.595023	0.503165
																	7.10619	-4.60455	-4.58849	7.10619	-0.621593	-0.663557							1.1061	0.829089	0.381324	0.245066	0.292282	0.172187			7.10619	-0.514333	-0.550287					0.721873	0.344722
																	7.10653	-4.60477	-4.58871	7.10653	-0.621593	-0.663557							1.14167	0.897666	1.01399	0.480418	1.28427	0.276222			7.10653	-0.514333	-0.550287					0.605132	0.307484
																	7.10687	-4.60498	-4.58894	7.10687	-0.621593	-0.663557							1.04433	0.88124	0.876575	0.414835	0.490208	0.169678			7.10687	-0.514333	-0.550287					0.723749	0.726978
																	7.10721	-4.60519	-4.58916	7.10721	-0.621593	-0.663557							1.3952	1.23098	1.38229	0.277901	0.357375	0.395163			7.10721	-0.514333	-0.550287					0.821609	0.608814
																	7.10755	-4.6054	-4.58939	7.10755	-0.621593	-0.663557							1.48955	1.24107	0.775213	0.409699	0.587327	0.395304			7.10755	-0.514333	-0.550287					0.845455	0.518307
																	7.10789	-4.60561	-4.58961	7.10789	-0.621593	-0.663557							1.28274	1.09513	0.890138	0.56048	0.530877	0.37704			7.10789	-0.514333	-0.550287					0.579922	0.438301
																	7.10823	-4.60582	-4.58984	7.10823	-0.621593	-0.663557							1.07522	0.996833	0.498911	0.239354	0.260666	0.209125			7.10823	-0.514333	-0.550287					0.56439	0.191229
																	7.10857	-4.60603	-4.59006	7.10857	-0.621593	-0.663557							1.25953	1.01216	1.4121	0.691134	1.27071	0.490208			7.10857	-0.514333	-0.550287					0.560137	0.123187
																	7.1089	-4.60624	-4.59029	7.1089	-0.621593	-0.663557							1.00524	0.855543	0.734362	0.435429	0.462982	0.3818			7.1089	-0.514333	-0.550287					0.855924	0.669702
																	7.10924	-4.60645	-4.59051	7.10924	-0.621593	-0.663557							0.99676	0.918603	1.13739	0.592118	0.796498	0.298184			7.10924	-0.514333	-0.550287					0.711861	0.454867
																	7.10958	-4.60666	-4.59074	7.10958	-0.621593	-0.663557							0.996467	0.958773	1.36736	0.500809	0.525016	0.208249			7.10958	-0.514333	-0.550287					0.603145	0.546422
																	7.10992	-4.60687	-4.59096	7.10992	-0.621593	-0.663557							0.716944	0.738118	0.780205	0.294506	0.633797	0.289231			7.10992	-0.514333	-0.550287					0.608346	0.250808
																	7.11025	-4.60708	-4.59118	7.11025	-0.621593	-0.663557							0.712915	0.699771	1.32062	0.68572	1.05465	0.440377			7.11025	-0.514333	-0.550287					0.631757	0.418722
																	7.11059	-4.60729	-4.59141	7.11059	-0.621593	-0.663557							0.760035	0.66937	0.297514	0.276751	0.236028	0.203167			7.11059	-0.514333	-0.550287					0.597225	0.416706
																	7.11093	-4.6075	-4.59163	7.11093	-0.621593	-0.663557							0.931049	0.810464	1.2453	0.685444	0.593124	0.317303			7.11093	-0.514333	-0.550287					0.635884	0.376619
																	7.11126	-4.60771	-4.59185	7.11126	-0.621593	-0.663557							1.13621	0.994946	0.963074	0.766705	0.848116	0.564635			7.11126	-0.514333	-0.550287					0.439862	0.406193
																	7.1116	-4.60792	-4.59208	7.1116	-0.622383	-0.663018							0.890501	0.727168	0.62558	0.462125	0.55233	0.502237			7.1116	-0.512916	-0.548278					0.508907	0.493267
																	7.11193	-4.60813	-4.5923	7.11193	-0.623171	-0.66248							1.41782	1.26454	1.14957	0.61391	0.624535	0.409796			7.11193	-0.511501	-0.546269					0.325042	0.0673922
																	7.11227	-4.60833	-4.59252	7.11227	-0.623171	-0.66248							1.00712	0.949551	1.38221	0.898245	1.02434	0.638817			7.11227	-0.511501	-0.546269					0.6277	0.276234
																	7.11261	-4.60854	-4.59274	7.11261	-0.623171	-0.66248							1.15504	1.02813	1.21981	0.65608	0.913292	0.40374			7.11261	-0.511501	-0.546269					0.559792	0.505928
																	7.11294	-4.60875	-4.59297	7.11294	-0.623171	-0.66248							0.93887	0.808552	1.10084	0.541802	0.795283	0.628884			7.11294	-0.511501	-0.546269					0.464076	0.274558
																	7.11327	-4.60896	-4.59319	7.11327	-0.623171	-0.66248							1.15614	1.13354	0.126649	0.138935	0.136207	0.14167			7.11327	-0.511501	-0.546269					0.594991	0.281419
																	7.11361	-4.60917	-4.59341	7.11361	-0.623171	-0.66248							1.48052	1.30213	1.14931	0.655352	0.623975	0.519007			7.11361	-0.511501	-0.546269					0.523738	0.261918
																	7.11394	-4.60938	-4.59363	7.11394	-0.623171	-0.66248							1.0139	1.03423	1.03327	0.632625	0.8043	0.405385			7.11394	-0.511501	-0.546269					0.533865	0.443341
																	7.11428	-4.60959	-4.59385	7.11428	-0.623171	-0.66248							1.25175	1.30763	0.927644	0.689173	0.67913	0.460358			7.11428	-0.511501	-0.546269					0.671909	0.656465
																	7.11461	-4.60979	-4.59407	7.11461	-0.623171	-0.66248							1.07327	0.890525	0.834285	0.431662	0.783655	0.576301			7.11461	-0.511501	-0.546269					0.670184	0.256237
																	7.11494	-4.61	-4.59429	7.11494	-0.623171	-0.66248							1.34822	1.10757	0.790006	0.749438	0.555688	0.559473			7.11494	-0.511501	-0.546269					0.532859	0.268475
																	7.11528	-4.61021	-4.59451	7.11528	-0.623171	-0.66248							0.928289	0.716643	0.596845	0.414065	0.467469	0.430637			7.11528	-0.511501	-0.546269					0.571543	0.26616
																	7.11561	-4.61042	-4.59473	7.11561	-0.623171	-0.66248							0.997246	0.897617	0.771867	0.32717	0.363434	0.298972			7.11561	-0.511501	-0.546269					0.601285	0.347124
																	7.11594	-4.61062	-4.59496	7.11594	-0.623171	-0.66248							0.897721	0.882979	0.499749	0.482106	0.455258	0.478669			7.11594	-0.511501	-0.546269					0.613716	0.427145
																	7.11628	-4.61083	-4.59518	7.11628	-0.623171	-0.66248							0.808798	0.804665	0.658021	0.842074	0.424	0.643391			7.11628	-0.511501	-0.546269					0.582282	0.336569
																	7.11661	-4.61104	-4.5954	7.11661	-0.623171	-0.66248							0.955213	0.925356	0.689432	0.755483	0.611658	0.78166			7.11661	-0.511501	-0.546269					0.726973	0.221632
																	7.11694	-4.61124	-4.59562	7.11694	-0.623171	-0.66248							1.00154	0.907012	0.615734	0.470376	0.623635	0.671654			7.11694	-0.511501	-0.546269					0.469821	0.343417
																	7.11727	-4.61145	-4.59583	7.11727	-0.623171	-0.66248							0.841106	0.841066	0.680946	0.397604	0.448915	0.412489			7.11727	-0.511501	-0.546269					0.756918	0.419718
																	7.1176	-4.61166	-4.59605	7.1176	-0.623171	-0.66248							1.1073	0.985075	1.041	0.451329	0.504616	0.361247			7.1176	-0.511501	-0.546269					0.509362	0.493425
																	7.11793	-4.61186	-4.59627	7.11793	-0.623171	-0.66248							1.05702	0.977633	0.659457	0.612544	0.780683	0.669266			7.11793	-0.511501	-0.546269					0.778706	0.668975
																	7.11826	-4.61207	-4.59649	7.11826	-0.623171	-0.66248							0.983321	0.971843	0.738967	0.388206	0.487663	0.479294			7.11826	-0.511501	-0.546269					0.817866	0.46038
																	7.1186	-4.61228	-4.59671	7.1186	-0.623171	-0.66248							0.729033	0.746401	0.848242	0.518584	0.565319	0.358014			7.1186	-0.511501	-0.546269					0.634816	0.38405
																	7.11893	-4.61248	-4.59693	7.11893	-0.623171	-0.66248							1.09576	1.1808	0.690849	0.359926	0.39914	0.369215			7.11893	-0.511501	-0.546269					0.579759	0.471705
																	7.11926	-4.61269	-4.59715	7.11926	-0.623171	-0.66248							0.765402	0.854676	0.536475	0.690235	0.78574	0.686962			7.11926	-0.511501	-0.546269					0.66529	0.462588
																	7.11959	-4.61289	-4.59737	7.11959	-0.623171	-0.66248							1.01688	0.977592	0.602105	0.692845	0.413873	0.559284			7.11959	-0.511501	-0.546269					0.706097	0.455116
																	7.11992	-4.6131	-4.59759	7.11992	-0.623171	-0.66248							1.01586	0.859995	0.714279	0.530126	0.58817	0.60054			7.11992	-0.511501	-0.546269					0.593311	0.272524
																	7.12024	-4.6133	-4.5978	7.12024	-0.623171	-0.66248							1.01136	0.990211	0.863143	0.446381	0.407204	0.268888			7.12024	-0.511501	-0.546269					0.629177	0.523739
																	7.12057	-4.61351	-4.59802	7.12057	-0.623171	-0.66248							1.01806	0.942262	0.540588	0.593285	0.541806	0.73882			7.12057	-0.511501	-0.546269					0.676306	0.661971
																	7.1209	-4.61371	-4.59824	7.1209	-0.623171	-0.66248							0.917945	0.656329	0.562687	0.536001	0.449383	0.595753			7.1209	-0.511501	-0.546269					0.548865	0.468496
																	7.12123	-4.61392	-4.59846	7.12123	-0.623171	-0.66248							0.948654	0.910965	0.56365	0.789092	0.550345	0.691266			7.12123	-0.511501	-0.546269					0.452414	0.239191
																	7.12156	-4.61412	-4.59868	7.12156	-0.623171	-0.66248							0.751274	0.744974	0.506584	0.53996	0.479955	0.485344			7.12156	-0.511501	-0.546269					0.61453	0.634218
																	7.12189	-4.61433	-4.59889	7.12189	-0.624026	-0.661931							1.11636	0.889881	0.468267	0.453703	0.622891	0.54574			7.12189	-0.510324	-0.544562					0.47568	0.513158
																	7.12222	-4.61453	-4.59911	7.12222	-0.624881	-0.661381							0.983861	0.982307	0.790264	0.297541	0.364132	0.752827			7.12222	-0.509148	-0.542857					0.685687	0.315017
																	7.12254	-4.61474	-4.59933	7.12254	-0.624881	-0.661381							1.12169	0.984063	0.753637	0.67426	0.663914	0.983587			7.12254	-0.509148	-0.542857					0.584591	0.528355
																	7.12287	-4.61494	-4.59954	7.12287	-0.624881	-0.661381							1.08319	0.924197	0.566912	0.493253	0.413936	0.335497			7.12287	-0.509148	-0.542857					0.92698	0.838825
																	7.1232	-4.61515	-4.59976	7.1232	-0.624881	-0.661381							1.2681	1.23284	0.860334	0.465582	0.509185	0.320989			7.1232	-0.509148	-0.542857					0.775552	0.433219
																	7.12352	-4.61535	-4.59998	7.12352	-0.624881	-0.661381							1.08961	0.989259	0.956958	0.601756	0.437948	0.417327			7.12352	-0.509148	-0.542857					0.451164	0.299963
																	7.12385	-4.61556	-4.60019	7.12385	-0.624881	-0.661381							1.5265	1.00712	0.754202	0.443663	0.321797	0.249153			7.12385	-0.509148	-0.542857					0.634724	0.398819
																	7.12418	-4.61576	-4.60041	7.12418	-0.624881	-0.661381							1.41476	1.42253	0.929956	0.39528	0.524528	0.462102			7.12418	-0.509148	-0.542857					0.650884	0.415076
																	7.1245	-4.61596	-4.60062	7.1245	-0.624881	-0.661381							1.36627	1.30969	0.723449	0.507912	0.496747	0.55109			7.1245	-0.509148	-0.542857					0.707883	0.464579
																	7.12483	-4.61617	-4.60084	7.12483	-0.624881	-0.661381							0.638765	0.626321	0.489333	0.367178	0.581543	0.432113			7.12483	-0.509148	-0.542857					0.566046	0.499346
																	7.12516	-4.61637	-4.60105	7.12516	-0.624881	-0.661381							1.32666	1.07488	0.581009	0.291844	0.515896	0.431897			7.12516	-0.509148	-0.542857					0.686324	0.370416
																	7.12548	-4.61657	-4.60127	7.12548	-0.624881	-0.661381							1.01771	0.711964	0.656213	0.391065	0.840232	0.17067			7.12548	-0.509148	-0.542857					0.671858	0.4098
																	7.12581	-4.61678	-4.60148	7.12581	-0.624881	-0.661381							1.26558	0.988854	0.53424	0.372483	0.482993	0.432313			7.12581	-0.509148	-0.542857					0.626351	0.547595
																	7.12613	-4.61698	-4.6017	7.12613	-0.624881	-0.661381							1.01411	1.06141	0.55603	0.416545	0.589978	0.422851			7.12613	-0.509148	-0.542857					0.443604	0.205136
																	7.12646	-4.61718	-4.60191	7.12646	-0.624881	-0.661381							1.11191	0.957443	0.609637	0.494047	0.591166	0.299305			7.12646	-0.509148	-0.542857					0.699831	0.135381
																	7.12678	-4.61739	-4.60213	7.12678	-0.624881	-0.661381							0.964878	0.978415	0.672859	0.469989	0.571165	0.535805			7.12678	-0.509148	-0.542857					1.00523	0.253148
																	7.1271	-4.61759	-4.60234	7.1271	-0.624881	-0.661381							0.916049	0.906071	0.517073	0.287115	0.426954	0.468341			7.1271	-0.509148	-0.542857					0.868845	0.410571
																	7.12743	-4.61779	-4.60256	7.12743	-0.624881	-0.661381							0.986409	0.754813	0.529289	0.482869	0.612418	0.342171			7.12743	-0.509148	-0.542857					0.532341	0.42982
																	7.12775	-4.61799	-4.60277	7.12775	-0.624881	-0.661381							1.29337	1.13553	0.59688	0.408661	0.359892	0.459411			7.12775	-0.509148	-0.542857					0.452485	0.359116
																	7.12808	-4.61819	-4.60299	7.12808	-0.624881	-0.661381							1.18761	1.06675	0.44773	0.355392	0.691553	0.463255			7.12808	-0.509148	-0.542857					0.869188	0.211289
																	7.1284	-4.6184	-4.6032	7.1284	-0.624881	-0.661381							1.25303	1.08612	0.57021	0.29519	0.478189	0.59454			7.1284	-0.509148	-0.542857					0.983643	0.626576
																	7.12872	-4.6186	-4.60341	7.12872	-0.624881	-0.661381							0.914303	0.795195	0.616899	0.128265	0.665494	0.343095			7.12872	-0.509148	-0.542857					0.486585	0.278768
																	7.12905	-4.6188	-4.60363	7.12905	-0.624881	-0.661381							1.51465	1.28707	0.534119	0.479443	0.603954	0.419978			7.12905	-0.509148	-0.542857					0.700275	0.710727
																	7.12937	-4.619	-4.60384	7.12937	-0.624881	-0.661381							1.25338	1.3622	0.507029	0.369775	0.678056	0.33991			7.12937	-0.509148	-0.542857					0.987486	0.795754
																	7.12969	-4.6192	-4.60405	7.12969	-0.624881	-0.661381							1.1974	0.975707	0.466398	0.375501	0.475733	0.465289			7.12969	-0.509148	-0.542857					0.657016	0.24133
																	7.13001	-4.6194	-4.60427	7.13001	-0.624881	-0.661381							0.985358	1.06663	0.45618	0.415211	0.499723	0.409113			7.13001	-0.509148	-0.542857					0.568657	0.287887
																	7.13033	-4.61961	-4.60448	7.13033	-0.624881	-0.661381							1.22944	0.915697	0.491724	0.221469	0.521079	0.356494			7.13033	-0.509148	-0.542857					0.528171	0.430888
																	7.13066	-4.61981	-4.60469	7.13066	-0.624881	-0.661381							1.28406	1.285	0.517145	0.197794	0.469925	0.330475			7.13066	-0.509148	-0.542857					0.497291	0.545928
																	7.13098	-4.62001	-4.6049	7.13098	-0.624881	-0.661381							1.05407	0.88202	0.842911	0.717363	0.672877	0.514204			7.13098	-0.509148	-0.542857					0.482927	0.7895
																	7.1313	-4.62021	-4.60512	7.1313	-0.624881	-0.661381							1.37309	1.20187	0.71635	0.331825	0.366099	0.266033			7.1313	-0.509148	-0.542857					0.610361	0.765752
																	7.13162	-4.62041	-4.60533	7.13162	-0.624881	-0.661381							1.29395	1.22741	0.628084	0.367249	0.503211	0.386038			7.13162	-0.509148	-0.542857					0.743808	0.190902
																	7.13194	-4.62061	-4.60554	7.13194	-0.625768	-0.660804							1.13896	0.808477	1.04603	0.611989	0.618672	0.457772			7.13194	-0.508184	-0.541419					0.740854	0.379136
																	7.13226	-4.62081	-4.60575	7.13226	-0.626655	-0.660226							1.02818	1.08679	0.884557	0.40362	0.470664	0.234766			7.13226	-0.507221	-0.539983					0.649595	0.43353
																	7.13258	-4.62101	-4.60596	7.13258	-0.626655	-0.660226							1.44908	1.17366	0.857643	0.300738	0.555882	0.271281			7.13258	-0.507221	-0.539983					0.520366	0.668919
																	7.1329	-4.62121	-4.60618	7.1329	-0.626655	-0.660226							1.00771	1.02127	0.874453	0.252767	0.331514	0.270038			7.1329	-0.507221	-0.539983					0.619128	0.595416
																	7.13322	-4.62141	-4.60639	7.13322	-0.626655	-0.660226							1.26914	1.19036	0.767088	0.192916	0.492111	0.144211			7.13322	-0.507221	-0.539983					0.541514	0.744468
																	7.13354	-4.62161	-4.6066	7.13354	-0.626655	-0.660226							1.36767	1.12367	1.04299	0.55448	0.618974	0.331861			7.13354	-0.507221	-0.539983					0.771748	0.487155
																	7.13386	-4.62181	-4.60681	7.13386	-0.626655	-0.660226							0.940777	0.917027	0.632989	0.256072	0.356093	0.280693			7.13386	-0.507221	-0.539983					0.641428	0.368774
																	7.13418	-4.62201	-4.60702	7.13418	-0.626655	-0.660226							1.10705	1.01444	1.06615	0.204393	0.450649	0.269715			7.13418	-0.507221	-0.539983					0.978299	0.57732
																	7.1345	-4.62221	-4.60723	7.1345	-0.626655	-0.660226							1.21673	1.07289	1.15483	0.803156	0.639427	0.398691			7.1345	-0.507221	-0.539983					0.647705	0.153251
																	7.13481	-4.62241	-4.60744	7.13481	-0.626655	-0.660226							1.2692	1.22316	0.809625	0.267238	0.491467	0.182496			7.13481	-0.507221	-0.539983					0.883274	0.648204
																	7.13513	-4.62261	-4.60765	7.13513	-0.626655	-0.660226							1.13236	1.04694	0.644838	0.147177	0.327338	0.352103			7.13513	-0.507221	-0.539983					0.317616	0.205079
																	7.13545	-4.62281	-4.60786	7.13545	-0.626655	-0.660226							1.32343	1.05138	0.949753	0.632124	0.57724	0.571976			7.13545	-0.507221	-0.539983					0.711385	0.173879
																	7.13577	-4.62301	-4.60807	7.13577	-0.626655	-0.660226							1.3395	1.14592	0.713856	0.498922	0.376433	0.310606			7.13577	-0.507221	-0.539983					0.751786	0.435928
																	7.13609	-4.62321	-4.60828	7.13609	-0.626655	-0.660226							1.19037	1.15972	0.535505	0.563584	0.272108	0.511173			7.13609	-0.507221	-0.539983					0.600625	0.347817
																	7.1364	-4.62341	-4.60849	7.1364	-0.626655	-0.660226							1.14788	1.1058	0.386696	0.52425	0.531418	0.599746			7.1364	-0.507221	-0.539983					0.48998	0.278053
																	7.13672	-4.62361	-4.6087	7.13672	-0.626655	-0.660226							1.00129	0.866915	0.52246	0.655603	0.397095	0.440767			7.13672	-0.507221	-0.539983					0.679911	0.259411
																	7.13704	-4.6238	-4.60891	7.13704	-0.626655	-0.660226							1.03408	0.928276	0.435768	0.519424	0.498295	0.571515			7.13704	-0.507221	-0.539983					0.644503	0.402734
																	7.13735	-4.624	-4.60912	7.13735	-0.626655	-0.660226							0.928062	0.960781	0.380912	0.288275	0.327722	0.527139			7.13735	-0.507221	-0.539983					0.430829	0.292402
																	7.13767	-4.6242	-4.60932	7.13767	-0.626655	-0.660226							0.781615	0.781335	0.451393	0.479654	0.511619	0.64836			7.13767	-0.507221	-0.539983					0.860653	0.493793
																	7.13799	-4.6244	-4.60953	7.13799	-0.626655	-0.660226							1.06453	1.03995	0.520436	0.568785	0.532554	0.67472			7.13799	-0.507221	-0.539983					0.999158	0.191904
																	7.1383	-4.6246	-4.60974	7.1383	-0.626655	-0.660226							1.14038	1.11646	0.37549	0.482904	0.288038	0.53714			7.1383	-0.507221	-0.539983					0.721398	0.20571
																	7.13862	-4.62479	-4.60995	7.13862	-0.626655	-0.660226							1.30113	1.05915	0.509324	0.550531	0.511934	0.407214			7.13862	-0.507221	-0.539983					0.68433	0.124557
																	7.13893	-4.62499	-4.61016	7.13893	-0.626655	-0.660226							1.2264	1.17828	0.732018	0.420911	0.463872	0.372118			7.13893	-0.507221	-0.539983					0.863883	0.184417
																	7.13925	-4.62519	-4.61037	7.13925	-0.626655	-0.660226							1.07831	1.10873	0.625748	0.322901	0.499726	0.290693			7.13925	-0.507221	-0.539983					0.817211	0.265331
																	7.13956	-4.62539	-4.61058	7.13956	-0.626655	-0.660226							1.07452	0.930993	0.485216	0.371057	0.342413	0.309089			7.13956	-0.507221	-0.539983					0.228253	0.133591
																	7.13988	-4.62558	-4.61078	7.13988	-0.626655	-0.660226							1.0625	0.962491	0.687862	0.234378	0.657066	0.400407			7.13988	-0.507221	-0.539983					0.565819	0.492435
																	7.14019	-4.62578	-4.61099	7.14019	-0.626655	-0.660226							1.03718	0.993582	0.830332	0.180314	0.603551	0.220905			7.14019	-0.507221	-0.539983					0.60816	0.605492
																	7.14051	-4.62598	-4.6112	7.14051	-0.626655	-0.660226							0.890224	0.704018	0.67807	0.511494	0.700764	0.657652			7.14051	-0.507221	-0.539983					0.452667	0.240631
																	7.14082	-4.62618	-4.61141	7.14082	-0.626655	-0.660226							0.928729	0.946169	0.962338	0.618704	0.426561	0.224078			7.14082	-0.507221	-0.539983					0.505265	0.417136
																	7.14114	-4.62637	-4.61161	7.14114	-0.626655	-0.660226							1.13473	1.00164	0.540993	0.131164	0.539313	0.333303			7.14114	-0.507221	-0.539983					0.695303	0.417942
																	7.14145	-4.62657	-4.61182	7.14145	-0.626655	-0.660226							1.03926	0.932297	0.641604	0.42061	0.525318	0.412884			7.14145	-0.507221	-0.539983					0.668706	0.556263
																	7.14176	-4.62677	-4.61203	7.14176	-0.626655	-0.660226							1.30035	1.23677	1.01268	0.538122	0.65115	0.464868			7.14176	-0.507221	-0.539983					0.587551	0.385773
																	7.14208	-4.62696	-4.61223	7.14208	-0.627558	-0.659597							1.23217	1.1394	0.747431	0.638867	0.844908	0.50055			7.14208	-0.506433	-0.538757					0.703065	0.342546
																	7.14239	-4.62716	-4.61244	7.14239	-0.62846	-0.658968							0.846253	0.799927	1.24101	0.660425	0.565906	0.287276			7.14239	-0.505645	-0.537533					0.93334	0.543277
																	7.1427	-4.62735	-4.61265	7.1427	-0.62846	-0.658968							0.828993	0.914261	0.686614	0.375269	0.467973	0.32556			7.1427	-0.505645	-0.537533					0.659015	0.256541
																	7.14301	-4.62755	-4.61285	7.14301	-0.62846	-0.658968							1.03161	0.988934	0.773533	0.449829	0.58398	0.319581			7.14301	-0.505645	-0.537533					0.583569	0.501235
																	7.14333	-4.62775	-4.61306	7.14333	-0.62846	-0.658968							0.857966	0.71356	0.635441	0.381736	0.523208	0.287986			7.14333	-0.505645	-0.537533					0.710452	0.834276
																	7.14364	-4.62794	-4.61326	7.14364	-0.62846	-0.658968							1.10315	0.991736	0.526119	0.57018	0.426277	0.695889			7.14364	-0.505645	-0.537533					0.465846	0.460639
																	7.14395	-4.62814	-4.61347	7.14395	-0.62846	-0.658968							1.03221	0.975532	0.336485	0.5548	0.346494	0.707427			7.14395	-0.505645	-0.537533					0.609675	0.437696
																	7.14426	-4.62834	-4.61367	7.14426	-0.62846	-0.658968							1.24765	1.10978	0.284788	0.719837	0.234447	0.561969			7.14426	-0.505645	-0.537533					0.635062	0.473089
																	7.14457	-4.62853	-4.61388	7.14457	-0.62846	-0.658968							1.3061	1.12886	0.46793	0.466905	0.472038	0.461661			7.14457	-0.505645	-0.537533					0.509405	0.524312
																	7.14489	-4.62873	-4.61408	7.14489	-0.62846	-0.658968							1.06161	0.896543	0.588375	0.296594	0.448657	0.764844			7.14489	-0.505645	-0.537533					0.500113	0.573701
																	7.1452	-4.62892	-4.61429	7.1452	-0.62846	-0.658968							0.885123	0.950954	0.460119	0.408529	0.318318	0.92599			7.1452	-0.505645	-0.537533					0.51085	0.611452
																	7.14551	-4.62912	-4.61449	7.14551	-0.62846	-0.658968							0.901447	0.849057	0.431981	0.362122	0.276545	0.505203			7.14551	-0.505645	-0.537533					0.584491	0.301147
																	7.14582	-4.62931	-4.6147	7.14582	-0.62846	-0.658968							1.12984	1.13367	0.378984	0.288868	0.276881	0.5503			7.14582	-0.505645	-0.537533					0.557556	0.364205
																	7.14613	-4.62951	-4.6149	7.14613	-0.62846	-0.658968							1.55258	1.33084	0.505994	0.550095	0.447733	0.634271			7.14613	-0.505645	-0.537533					0.660603	0.435168
																	7.14644	-4.6297	-4.61511	7.14644	-0.62846	-0.658968							1.20154	1.18649	0.346894	0.491215	0.444007	0.860273			7.14644	-0.505645	-0.537533					0.722274	0.113904
																	7.14675	-4.6299	-4.61531	7.14675	-0.62846	-0.658968							1.1222	1.01893	0.347359	0.45675	0.303463	0.474436			7.14675	-0.505645	-0.537533					0.651858	0.289743
																	7.14706	-4.63009	-4.61552	7.14706	-0.62846	-0.658968							1.03358	1.00401	0.357477	0.474948	0.533997	0.695064			7.14706	-0.505645	-0.537533					0.617575	0.589649
																	7.14737	-4.63029	-4.61572	7.14737	-0.62846	-0.658968							1.27446	1.04731	0.553174	0.538752	0.457124	0.464093			7.14737	-0.505645	-0.537533					0.514303	0.333621
																	7.14768	-4.63048	-4.61592	7.14768	-0.62846	-0.658968							1.22484	1.04994	0.468254	0.365592	0.347876	0.314387			7.14768	-0.505645	-0.537533					0.585722	0.472122
																	7.14799	-4.63067	-4.61613	7.14799	-0.62846	-0.658968							0.938794	0.922076	0.372477	0.533854	0.494533	0.688036			7.14799	-0.505645	-0.537533					0.667834	0.0620679
																	7.14829	-4.63087	-4.61633	7.14829	-0.62846	-0.658968							1.23065	1.08174	0.531999	0.494424	0.456383	0.866793			7.14829	-0.505645	-0.537533					0.654363	0.479478
																	7.1486	-4.63106	-4.61653	7.1486	-0.62846	-0.658968							1.20655	1.14365	0.537911	0.280946	0.345271	0.290527			7.1486	-0.505645	-0.537533					0.614454	0.465835
																	7.14891	-4.63126	-4.61674	7.14891	-0.62846	-0.658968							1.41734	1.09905	0.494805	0.498686	0.344221	0.503086			7.14891	-0.505645	-0.537533					0.567839	0.562556
																	7.14922	-4.63145	-4.61694	7.14922	-0.62846	-0.658968							0.821206	0.719004	0.440421	0.688715	0.517329	0.482865			7.14922	-0.505645	-0.537533					0.790087	0.326469
																	7.14953	-4.63164	-4.61714	7.14953	-0.62846	-0.658968							0.894345	0.916925	0.411956	0.383469	0.548317	0.601603			7.14953	-0.505645	-0.537533					0.613146	0.473021
																	7.14983	-4.63184	-4.61735	7.14983	-0.62846	-0.658968							0.906484	0.907758	0.415443	0.400553	0.360969	0.502053			7.14983	-0.505645	-0.537533					0.877401	0.570338
																	7.15014	-4.63203	-4.61755	7.15014	-0.62846	-0.658968							1.36365	1.28887	0.536059	0.598072	0.357746	0.405853			7.15014	-0.505645	-0.537533					0.62708	0.608166
																	7.15045	-4.63222	-4.61775	7.15045	-0.62846	-0.658968							0.95724	0.920825	0.623535	0.562265	0.582546	0.637657			7.15045	-0.505645	-0.537533					0.832394	0.377977
																	7.15076	-4.63242	-4.61795	7.15076	-0.62846	-0.658968							1.12735	1.12795	0.358467	0.294366	0.338971	0.264376			7.15076	-0.505645	-0.537533					0.373879	0.428352
																	7.15106	-4.63261	-4.61816	7.15106	-0.62846	-0.658968							1.05287	1.01449	0.81037	0.437703	0.489035	0.455264			7.15106	-0.505645	-0.537533					0.556388	0.569111
																	7.15137	-4.6328	-4.61836	7.15137	-0.62846	-0.658968							1.12247	1.03692	0.59566	0.312601	0.246723	0.277509			7.15137	-0.505645	-0.537533					0.474239	0.453641
																	7.15168	-4.63299	-4.61856	7.15168	-0.62846	-0.658968							0.954701	0.971997	0.519035	0.345942	0.427728	0.194035			7.15168	-0.505645	-0.537533					0.572333	0.503544
																	7.15198	-4.63319	-4.61876	7.15198	-0.62846	-0.658968							1.41553	1.18046	0.363347	0.425768	0.559035	0.421259			7.15198	-0.505645	-0.537533					0.800446	0.291266
																	7.15229	-4.63338	-4.61896	7.15229	-0.629348	-0.658275							1.1379	1.09627	0.773931	0.313693	0.429043	0.49382			7.15229	-0.505014	-0.536486					0.661247	0.262128
																	7.15259	-4.63357	-4.61916	7.15259	-0.630236	-0.657583							0.948281	0.98445	0.41553	0.258056	0.729498	0.317307			7.15259	-0.504383	-0.535441					0.630961	0.254678
																	7.1529	-4.63376	-4.61937	7.1529	-0.630236	-0.657583							0.877798	0.792781	0.825171	0.537358	0.501644	0.37827			7.1529	-0.504383	-0.535441					0.791967	0.318283
																	7.1532	-4.63396	-4.61957	7.1532	-0.630236	-0.657583							1.03826	1.00187	0.734945	0.423544	0.277652	0.294549			7.1532	-0.504383	-0.535441					0.869181	0.493791
																	7.15351	-4.63415	-4.61977	7.15351	-0.630236	-0.657583							1.12201	1.04949	0.487593	0.620019	0.462739	0.438671			7.15351	-0.504383	-0.535441					0.548666	0.323281
																	7.15381	-4.63434	-4.61997	7.15381	-0.630236	-0.657583							0.97681	0.822038	0.364398	0.370899	0.524053	0.589405			7.15381	-0.504383	-0.535441					0.81908	0.610357
																	7.15412	-4.63453	-4.62017	7.15412	-0.630236	-0.657583							1.24485	1.08248	0.495923	0.515501	0.524214	0.726796			7.15412	-0.504383	-0.535441					0.488763	0.337759
																	7.15442	-4.63473	-4.62037	7.15442	-0.630236	-0.657583							1.12438	1.03535	0.503094	0.0977761	0.402972	0.268616			7.15442	-0.504383	-0.535441					0.533725	0.46824
																	7.15473	-4.63492	-4.62057	7.15473	-0.630236	-0.657583							1.39306	1.28218	0.731223	0.562633	0.529164	0.450408			7.15473	-0.504383	-0.535441					0.397964	0.337475
																	7.15503	-4.63511	-4.62077	7.15503	-0.630236	-0.657583							1.25391	1.15391	1.19175	0.295483	0.458647	0.175462			7.15503	-0.504383	-0.535441					0.515929	0.682423
																	7.15534	-4.6353	-4.62097	7.15534	-0.630236	-0.657583							0.974366	1.00575	0.411214	0.328007	0.517127	0.343334			7.15534	-0.504383	-0.535441					0.57585	0.154483
																	7.15564	-4.63549	-4.62117	7.15564	-0.630236	-0.657583							1.11708	1.07643	0.628957	0.647873	0.582014	0.481362			7.15564	-0.504383	-0.535441					0.616477	0.338255
																	7.15594	-4.63568	-4.62137	7.15594	-0.630236	-0.657583							1.10022	1.03937	0.648493	0.478354	0.406707	0.291209			7.15594	-0.504383	-0.535441					0.625775	0.333336
																	7.15625	-4.63587	-4.62157	7.15625	-0.630236	-0.657583							1.05388	0.831469	0.705106	0.324288	0.702037	0.396417			7.15625	-0.504383	-0.535441					0.480274	0.404327
																	7.15655	-4.63606	-4.62177	7.15655	-0.630236	-0.657583							0.921307	0.828196	0.707312	0.463629	0.484447	0.300898			7.15655	-0.504383	-0.535441					0.498906	0.456148
																	7.15685	-4.63626	-4.62196	7.15685	-0.630236	-0.657583							1.19997	1.04981	0.788901	0.389075	0.493054	0.3417			7.15685	-0.504383	-0.535441					0.695484	0.481906
																	7.15715	-4.63645	-4.62216	7.15715	-0.630236	-0.657583							0.802433	0.700404	0.532765	0.36447	0.482674	0.367377			7.15715	-0.504383	-0.535441					0.662342	0.395552
																	7.15746	-4.63664	-4.62236	7.15746	-0.630236	-0.657583							0.907903	0.924052	0.892195	0.546972	0.530424	0.410045			7.15746	-0.504383	-0.535441					0.50505	0.507337
																	7.15776	-4.63683	-4.62256	7.15776	-0.630236	-0.657583							0.869483	0.867443	0.897192	0.646972	0.446672	0.322549			7.15776	-0.504383	-0.535441					0.528384	0.364707
																	7.15806	-4.63702	-4.62276	7.15806	-0.630236	-0.657583							0.756352	0.786733	0.800509	0.818968	0.782391	0.882301			7.15806	-0.504383	-0.535441					0.690832	0.420759
																	7.15836	-4.63721	-4.62296	7.15836	-0.630236	-0.657583							1.08695	1.10735	0.657663	0.415546	0.453894	0.449769			7.15836	-0.504383	-0.535441					0.486395	0.249712
																	7.15866	-4.6374	-4.62316	7.15866	-0.630236	-0.657583							1.07821	1.09956	0.68896	0.789927	0.839956	0.959504			7.15866	-0.504383	-0.535441					0.401821	0.204675
																	7.15897	-4.63759	-4.62335	7.15897	-0.630236	-0.657583							1.00843	0.960132	0.797186	0.57078	0.703779	0.52539			7.15897	-0.504383	-0.535441					0.608341	0.573951
																	7.15927	-4.63778	-4.62355	7.15927	-0.630236	-0.657583							0.923956	0.936136	0.928122	0.940356	0.784835	0.694174			7.15927	-0.504383	-0.535441					0.697425	0
																	7.15957	-4.63797	-4.62375	7.15957	-0.630236	-0.657583							1.03939	1.07998	0.67975	0.465097	0.506492	0.479454			7.15957	-0.504383	-0.535441					0.558542	0.392604
																	7.15987	-4.63816	-4.62395	7.15987	-0.630236	-0.657583							0.993756	1.01373	0.666575	0.384181	0.559088	0.244074			7.15987	-0.504383	-0.535441					0.61447	0.584799
																	7.16017	-4.63835	-4.62414	7.16017	-0.630236	-0.657583							0.907073	0.829668	0.736407	0.388959	0.542432	0.409045			7.16017	-0.504383	-0.535441					0.518472	0.140017
																	7.16047	-4.63853	-4.62434	7.16047	-0.630236	-0.657583							1.04947	1.10171	0.893794	0.3521	0.417744	0.272971			7.16047	-0.504383	-0.535441					0.512067	0.432084
																	7.16077	-4.63872	-4.62454	7.16077	-0.630236	-0.657583							1.13988	0.919356	0.728998	0.42414	0.449526	0.209642			7.16077	-0.504383	-0.535441					0.549338	0.135399
																	7.16107	-4.63891	-4.62474	7.16107	-0.630236	-0.657583							1.20332	1.09646	0.810958	0.499776	0.492183	0.542522			7.16107	-0.504383	-0.535441					0.796972	0.31208
																	7.16137	-4.6391	-4.62493	7.16137	-0.630236	-0.657583							0.970679	0.863888	0.643513	0.423222	0.658759	0.445215			7.16137	-0.504383	-0.535441					0.787782	0.601808
																	7.16167	-4.63929	-4.62513	7.16167	-0.630236	-0.657583							1.03114	0.947489	0.913566	0.476332	0.674292	0.205548			7.16167	-0.504383	-0.535441					0.578549	0.380879
																	7.16197	-4.63948	-4.62533	7.16197	-0.630236	-0.657583							1.06249	0.904958	0.624512	0.659909	0.408825	0.341305			7.16197	-0.504383	-0.535441					0.690142	0.422317
																	7.16227	-4.63967	-4.62552	7.16227	-0.630236	-0.657583							1.17967	0.860176	0.763855	0.59019	0.733428	0.523686			7.16227	-0.504383	-0.535441					0.678777	0.400743
																	7.16256	-4.63986	-4.62572	7.16256	-0.63107	-0.65683							1.16612	0.837241	0.896026	0.345536	0.371073	0.575217			7.16256	-0.503899	-0.53455					0.68703	0.406751
																	7.16286	-4.64004	-4.62592	7.16286	-0.631905	-0.656077							1.12427	1.02763	0.464561	0.369951	0.57362	0.366258			7.16286	-0.503415	-0.533661					0.642248	0.364256
																	7.16316	-4.64023	-4.62611	7.16316	-0.631905	-0.656077							1.28854	1.11184	0.866435	0.454438	0.457632	0.28509			7.16316	-0.503415	-0.533661					0.895228	0.333972
																	7.16346	-4.64042	-4.62631	7.16346	-0.631905	-0.656077							1.21727	0.866323	0.856034	0.495592	0.436307	0.189788			7.16346	-0.503415	-0.533661					0.806759	0.689652
																	7.16376	-4.64061	-4.6265	7.16376	-0.631905	-0.656077							1.37113	1.32083	0.667767	0.369061	0.531961	0.209489			7.16376	-0.503415	-0.533661					0.635681	0.430612
																	7.16406	-4.6408	-4.6267	7.16406	-0.631905	-0.656077							1.3883	1.13831	0.628532	0.554845	0.651773	0.381616			7.16406	-0.503415	-0.533661					0.516291	0.112811
																	7.16435	-4.64099	-4.62689	7.16435	-0.631905	-0.656077							0.826126	0.76942	0.853813	0.192189	0.304461	0.401699			7.16435	-0.503415	-0.533661					0.844524	0.328505
																	7.16465	-4.64117	-4.62709	7.16465	-0.631905	-0.656077							0.964466	0.809335	0.966281	0.549806	0.31535	0.271148			7.16465	-0.503415	-0.533661					0.697929	0.319716
																	7.16495	-4.64136	-4.62728	7.16495	-0.631905	-0.656077							0.97412	1.33277	0.911295	0.299526	0.579934	0.315039			7.16495	-0.503415	-0.533661					0.661591	0.624343
																	7.16524	-4.64155	-4.62748	7.16524	-0.631905	-0.656077							1.02409	1.13161	0.681069	0.547286	0.377782	0.419009			7.16524	-0.503415	-0.533661					0.641443	0.395655
																	7.16554	-4.64174	-4.62767	7.16554	-0.631905	-0.656077							1.07074	1.25966	0.862281	0.675186	0.54466	0.381052			7.16554	-0.503415	-0.533661					0.532217	0.392411
																	7.16584	-4.64192	-4.62787	7.16584	-0.631905	-0.656077							1.21569	1.14502	0.646038	0.563101	0.457357	0.379422			7.16584	-0.503415	-0.533661					0.452468	0.255975
																	7.16613	-4.64211	-4.62806	7.16613	-0.631905	-0.656077							1.1518	0.883906	0.57586	0.481801	0.47856	0.338597			7.16613	-0.503415	-0.533661					0.472261	0.410226
																	7.16643	-4.6423	-4.62826	7.16643	-0.631905	-0.656077							1.07795	0.995208	0.592797	0.522621	0.505363	0.493218			7.16643	-0.503415	-0.533661					0.745873	0.388937
																	7.16673	-4.64249	-4.62845	7.16673	-0.631905	-0.656077							0.94342	0.810182	0.478136	0.463718	0.490688	0.398706			7.16673	-0.503415	-0.533661					0.543892	0.400298
																	7.16702	-4.64267	-4.62864	7.16702	-0.631905	-0.656077							1.09791	0.999953	0.565712	0.551722	0.516337	0.43289			7.16702	-0.503415	-0.533661					0.672262	0.589991
																	7.16732	-4.64286	-4.62884	7.16732	-0.631905	-0.656077							1.08174	1.1675	0.556184	0.276141	0.559563	0.373737			7.16732	-0.503415	-0.533661					0.507296	0.243619
																	7.16761	-4.64305	-4.62903	7.16761	-0.631905	-0.656077							1.34863	1.0909	0.550284	0.415652	0.438671	0.192867			7.16761	-0.503415	-0.533661					0.53994	0.296813
																	7.16791	-4.64323	-4.62923	7.16791	-0.631905	-0.656077							1.06163	1.07053	0.499185	0.452452	0.540047	0.356687			7.16791	-0.503415	-0.533661					0.47575	0.382103
																	7.1682	-4.64342	-4.62942	7.1682	-0.631905	-0.656077							1.05121	1.00414	0.671005	0.406397	0.556962	0.44564			7.1682	-0.503415	-0.533661					0.494605	0.355284
																	7.1685	-4.6436	-4.62961	7.1685	-0.631905	-0.656077							1.02387	1.04188	0.79358	0.272675	0.392645	0.251845			7.1685	-0.503415	-0.533661					0.956001	0.470873
																	7.16879	-4.64379	-4.62981	7.16879	-0.631905	-0.656077							1.28275	1.22862	0.875569	0.450596	0.523885	0.386147			7.16879	-0.503415	-0.533661					0.576954	0.497596
																	7.16909	-4.64398	-4.63	7.16909	-0.631905	-0.656077							1.28612	1.16607	0.714881	0.365068	0.566899	0.562155			7.16909	-0.503415	-0.533661					0.564609	0.139348
																	7.16938	-4.64416	-4.63019	7.16938	-0.631905	-0.656077							1.12145	1.02501	0.580484	0.348716	0.586943	0.343383			7.16938	-0.503415	-0.533661					0.469978	0.366681
																	7.16967	-4.64435	-4.63039	7.16967	-0.631905	-0.656077							1.20053	0.929357	0.709877	0.415148	0.512719	0.526039			7.16967	-0.503415	-0.533661					0.763041	0.351097
																	7.16997	-4.64453	-4.63058	7.16997	-0.631905	-0.656077							1.27446	1.22397	0.676391	0.546606	0.541619	0.573558			7.16997	-0.503415	-0.533661					0.451199	0.217699
																	7.17026	-4.64472	-4.63077	7.17026	-0.631905	-0.656077							1.30076	1.05937	0.558293	0.322095	0.370104	0.30508			7.17026	-0.503415	-0.533661					0.575821	0.54186
																	7.17056	-4.6449	-4.63096	7.17056	-0.631905	-0.656077							1.31596	1.24929	0.433713	0.318968	0.577785	0.333125			7.17056	-0.503415	-0.533661					0.774655	0.756006
																	7.17085	-4.64509	-4.63116	7.17085	-0.631905	-0.656077							1.48491	1.15779	0.701323	0.16899	0.431162	0.332515			7.17085	-0.503415	-0.533661					0.570947	0.29356
																	7.17114	-4.64528	-4.63135	7.17114	-0.631905	-0.656077							1.24367	0.968593	0.648427	0.386348	0.320102	0.297337			7.17114	-0.503415	-0.533661					0.796419	0.41802
																	7.17143	-4.64546	-4.63154	7.17143	-0.631905	-0.656077							1.18344	1.11142	0.860198	0.511417	0.625508	0.540205			7.17143	-0.503415	-0.533661					0.522918	0.31158
																	7.17173	-4.64565	-4.63173	7.17173	-0.631905	-0.656077							1.43297	1.22563	0.680294	0.452441	0.483649	0.467479			7.17173	-0.503415	-0.533661					0.621269	0.34692
																	7.17202	-4.64583	-4.63192	7.17202	-0.631905	-0.656077							1.02914	1.02005	0.61007	0.33273	0.396077	0.461507			7.17202	-0.503415	-0.533661					0.590658	0.388023
																	7.17231	-4.64601	-4.63212	7.17231	-0.631905	-0.656077							1.24092	1.27476	0.81232	0.415584	0.604143	0.387043			7.17231	-0.503415	-0.533661					0.406483	0.242917
																	7.1726	-4.6462	-4.63231	7.1726	-0.632663	-0.655261							0.895723	0.796306	0.638019	0.857157	0.233493	0.253923			7.1726	-0.503053	-0.532885					0.531064	0.430048
																	7.17289	-4.64638	-4.6325	7.17289	-0.63342	-0.654445							1.0984	1.00773	0.603846	0.423441	0.312563	0.473877			7.17289	-0.502692	-0.53211					0.503948	0.281557
																	7.17319	-4.64657	-4.63269	7.17319	-0.63342	-0.654445							0.978949	1.06264	0.63186	0.452857	0.526787	0.498609			7.17319	-0.502692	-0.53211					0.648346	0.45681
																	7.17348	-4.64675	-4.63288	7.17348	-0.63342	-0.654445							1.41425	1.20613	0.692591	0.197945	0.564078	0.448072			7.17348	-0.502692	-0.53211					0.552012	0.482826
																	7.17377	-4.64694	-4.63307	7.17377	-0.63342	-0.654445							1.065	0.990928	0.566288	0.415499	0.274304	0.225837			7.17377	-0.502692	-0.53211					0.506992	0.303386
																	7.17406	-4.64712	-4.63326	7.17406	-0.63342	-0.654445							1.2383	1.28192	0.595705	0.482897	0.54568	0.34238			7.17406	-0.502692	-0.53211					0.496067	0.337397
																	7.17435	-4.64731	-4.63345	7.17435	-0.63342	-0.654445							1.24105	1.06041	0.654475	0.587537	0.502225	0.577755			7.17435	-0.502692	-0.53211					0.477885	0.309111
																	7.17464	-4.64749	-4.63364	7.17464	-0.63342	-0.654445							1.08737	0.975491	0.629885	0.481638	0.604351	0.434461			7.17464	-0.502692	-0.53211					0.398285	0.132845
																	7.17493	-4.64767	-4.63383	7.17493	-0.63342	-0.654445							0.89884	0.847565	0.683148	0.488921	0.658384	0.326986			7.17493	-0.502692	-0.53211					0.547295	0.410725
																	7.17522	-4.64786	-4.63402	7.17522	-0.63342	-0.654445							0.950878	0.82309	0.348986	0.392771	0.659495	0.36237			7.17522	-0.502692	-0.53211					0.484133	0.514263
																	7.17551	-4.64804	-4.63421	7.17551	-0.63342	-0.654445							1.15029	0.725712	0.597484	0.303806	0.607382	0.468332			7.17551	-0.502692	-0.53211					0.47325	0.0348769
																	7.1758	-4.64823	-4.6344	7.1758	-0.63342	-0.654445							1.08451	1.13638	0.772707	0.410681	0.468871	0.336667			7.1758	-0.502692	-0.53211					0.474901	0.441052
																	7.17609	-4.64841	-4.63459	7.17609	-0.63342	-0.654445							0.836218	0.840247	0.517517	0.419444	0.575667	0.239849			7.17609	-0.502692	-0.53211					0.595013	0.262314
																	7.17638	-4.64859	-4.63478	7.17638	-0.63342	-0.654445							1.22585	1.15779	0.607095	0.272731	0.506857	0.514276			7.17638	-0.502692	-0.53211					0.51815	0.287017
																	7.17667	-4.64878	-4.63497	7.17667	-0.63342	-0.654445							1.12801	1.09657	0.678592	0.52709	0.529374	0.381738			7.17667	-0.502692	-0.53211					0.434372	0.372896
																	7.17696	-4.64896	-4.63516	7.17696	-0.63342	-0.654445							1.21223	1.16384	0.583729	0.497472	0.49964	0.488785			7.17696	-0.502692	-0.53211					0.483587	0.572694
																	7.17725	-4.64914	-4.63535	7.17725	-0.63342	-0.654445							1.14586	1.02861	1.12803	0.524356	0.565818	0.466052			7.17725	-0.502692	-0.53211					0.544491	0.552174
																	7.17754	-4.64932	-4.63554	7.17754	-0.63342	-0.654445							0.606201	0.555882	1.12158	0.690494	0.530814	0.461741			7.17754	-0.502692	-0.53211					0.642492	0.435926
																	7.17782	-4.64951	-4.63572	7.17782	-0.63342	-0.654445							1.40175	1.32854	0.974607	0.712374	0.920366	0.803989			7.17782	-0.502692	-0.53211					0.596231	0.410697
																	7.17811	-4.64969	-4.63591	7.17811	-0.63342	-0.654445							1.40442	1.34101	0.716047	0.511027	0.332306	0.209361			7.17811	-0.502692	-0.53211					0.466535	0.301779
																	7.1784	-4.64987	-4.6361	7.1784	-0.63342	-0.654445							0.970569	1.03778	0.949218	0.365541	0.517572	0.41747			7.1784	-0.502692	-0.53211					0.392454	0.375659
																	7.17869	-4.65005	-4.63629	7.17869	-0.63342	-0.654445							1.01363	0.698124	0.791341	0.359268	0.351415	0.351878			7.17869	-0.502692	-0.53211					0.651785	0.490347
																	7.17898	-4.65024	-4.63648	7.17898	-0.63342	-0.654445							0.913881	0.933802	0.815121	0.523107	0.556047	0.480618			7.17898	-0.502692	-0.53211					0.500093	0.315497
																	7.17926	-4.65042	-4.63667	7.17926	-0.63342	-0.654445							0.952135	1.12883	0.708348	0.533851	0.49633	0.434104			7.17926	-0.502692	-0.53211					0.575315	0.585311
																	7.17955	-4.6506	-4.63685	7.17955	-0.63342	-0.654445							1.36956	1.16872	0.777853	0.417244	0.618574	0.424235			7.17955	-0.502692	-0.53211					0.697087	0.475231
																	7.17984	-4.65078	-4.63704	7.17984	-0.63342	-0.654445							1.1662	1.05385	0.940982	0.273634	0.592213	0.507945			7.17984	-0.502692	-0.53211					0.438469	0.339891
																	7.18013	-4.65096	-4.63723	7.18013	-0.63342	-0.654445							1.2535	1.12157	1.3525	0.388414	0.504628	0.203547			7.18013	-0.502692	-0.53211					0.819404	0.487093
																	7.18041	-4.65115	-4.63742	7.18041	-0.63342	-0.654445							0.820821	0.753632	0.55831	0.397927	0.464366	0.228128			7.18041	-0.502692	-0.53211					0.585604	0.435378
																	7.1807	-4.65133	-4.63761	7.1807	-0.63342	-0.654445							0.828315	0.732312	0.701261	0.552084	0.378857	0.365473			7.1807	-0.502692	-0.53211					0.624401	0.314785
																	7.18099	-4.65151	-4.63779	7.18099	-0.63342	-0.654445							1.02886	1.09716	0.605595	0.504376	0.494806	0.315909			7.18099	-0.502692	-0.53211					0.538118	0.589479
																	7.18127	-4.65169	-4.63798	7.18127	-0.63342	-0.654445							1.01574	0.925477	0.754748	0.648991	0.428454	0.496398			7.18127	-0.502692	-0.53211					0.564152	0.295313
																	7.18156	-4.65187	-4.63817	7.18156	-0.63342	-0.654445							1.18494	1.16608	0.461867	0.502355	0.68798	0.527076			7.18156	-0.502692	-0.53211					0.683864	0.408608
																	7.18184	-4.65205	-4.63835	7.18184	-0.63342	-0.654445							1.20301	0.992646	0.484624	0.275101	0.519343	0.375967			7.18184	-0.502692	-0.53211					0.475566	0.0942584
																	7.18213	-4.65223	-4.63854	7.18213	-0.63342	-0.654445							0.965554	0.909995	0.616069	0.501432	0.567294	0.509164			7.18213	-0.502692	-0.53211					0.794697	0.83014
																	7.18241	-4.65241	-4.63873	7.18241	-0.63342	-0.654445							1.52369	1.31752	0.365064	0.418967	0.283166	0.289936			7.18241	-0.502692	-0.53211					0.695602	0.740155
																	7.1827	-4.65259	-4.63891	7.1827	-0.634091	-0.653551							1.14377	1.07811	0.596251	0.328756	0.42332	0.373851			7.1827	-0.502427	-0.531402					0.557876	0.445545
																	7.18298	-4.65278	-4.6391	7.18298	-0.634761	-0.652658							1.16161	1.25631	0.674403	0.487063	0.389159	0.425825			7.18298	-0.502163	-0.530694					0.774865	0.497515
																	7.18327	-4.65296	-4.63929	7.18327	-0.634761	-0.652658							0.945312	0.926843	0.566612	0.632647	0.535831	0.567367			7.18327	-0.502163	-0.530694					0.514832	0.300113
																	7.18355	-4.65314	-4.63947	7.18355	-0.634761	-0.652658							1.25628	1.19184	0.603582	0.4611	0.448859	0.402078			7.18355	-0.502163	-0.530694					0.651781	0.370633
																	7.18384	-4.65332	-4.63966	7.18384	-0.634761	-0.652658							1.09647	1.13924	0.197828	0.16481	0.100768	0.219533			7.18384	-0.502163	-0.530694					0.668311	0.293178
																	7.18412	-4.6535	-4.63984	7.18412	-0.634761	-0.652658							0.85227	0.815576	0.324853	0.325731	0.251274	0.207941			7.18412	-0.502163	-0.530694					0.382694	0.318461
																	7.18441	-4.65368	-4.64003	7.18441	-0.634761	-0.652658							1.01676	0.81575	0.932208	0.488081	0.658072	0.493065			7.18441	-0.502163	-0.530694					0.548428	0.227665
																	7.18469	-4.65386	-4.64021	7.18469	-0.634761	-0.652658							0.958268	0.893033	0.755692	0.496691	0.54673	0.539989			7.18469	-0.502163	-0.530694					0.535539	0.651922
																	7.18498	-4.65404	-4.6404	7.18498	-0.634761	-0.652658							0.74614	0.852847	0.626715	0.444621	0.685361	0.483095			7.18498	-0.502163	-0.530694					0.653948	0.435626
																	7.18526	-4.65422	-4.64058	7.18526	-0.634761	-0.652658							0.77657	0.710507	0.672196	0.452681	0.45872	0.319632			7.18526	-0.502163	-0.530694					0.656302	0.613823
																	7.18554	-4.6544	-4.64077	7.18554	-0.634761	-0.652658							0.857734	0.813129	0.686621	0.396732	0.566386	0.250068			7.18554	-0.502163	-0.530694					0.732478	0.512605
																	7.18583	-4.65458	-4.64095	7.18583	-0.634761	-0.652658							0.99008	1.07737	0.670239	0.47231	0.614419	0.350145			7.18583	-0.502163	-0.530694					0.366007	0.257846
																	7.18611	-4.65476	-4.64114	7.18611	-0.634761	-0.652658							0.96569	0.8742	0.72392	0.346791	0.356674	0.312559			7.18611	-0.502163	-0.530694					0.653852	0.221471
																	7.18639	-4.65494	-4.64132	7.18639	-0.634761	-0.652658							1.29565	0.993344	0.54949	0.376519	0.475226	0.328832			7.18639	-0.502163	-0.530694					0.673444	0.673838
																	7.18667	-4.65512	-4.64151	7.18667	-0.634761	-0.652658							1.1065	0.913266	0.760389	0.415551	0.408341	0.328297			7.18667	-0.502163	-0.530694					0.538982	0.287199
																	7.18696	-4.6553	-4.64169	7.18696	-0.634761	-0.652658							1.35759	1.18365	0.792262	0.641795	0.645585	0.492219			7.18696	-0.502163	-0.530694					0.695274	0.552007
																	7.18724	-4.65548	-4.64188	7.18724	-0.634761	-0.652658							1.17826	1.0495	0.604728	0.478518	0.65386	0.476857			7.18724	-0.502163	-0.530694					0.589467	0.35529
																	7.18752	-4.65565	-4.64206	7.18752	-0.634761	-0.652658							1.15714	0.982724	0.630321	0.570364	0.495548	0.525823			7.18752	-0.502163	-0.530694					0.592046	0.285063
																	7.1878	-4.65583	-4.64224	7.1878	-0.634761	-0.652658							1.31287	1.06328	0.76711	0.583115	0.446023	0.405647			7.1878	-0.502163	-0.530694					0.431093	0.212996
																	7.18808	-4.65601	-4.64243	7.18808	-0.634761	-0.652658							1.06927	0.905329	0.584731	0.437778	0.542982	0.453589			7.18808	-0.502163	-0.530694					0.627343	0.194918
																	7.18837	-4.65619	-4.64261	7.18837	-0.634761	-0.652658							1.30475	1.20369	0.640671	0.477479	0.535522	0.321535			7.18837	-0.502163	-0.530694					0.596885	0.493474
																	7.18865	-4.65637	-4.6428	7.18865	-0.634761	-0.652658							1.41335	1.17632	0.508261	0.381224	0.675212	0.48964			7.18865	-0.502163	-0.530694					0.68126	0.52502
																	7.18893	-4.65655	-4.64298	7.18893	-0.634761	-0.652658							1.11244	0.979524	0.599048	0.402981	0.352071	0.263675			7.18893	-0.502163	-0.530694					0.659791	0.490368
																	7.18921	-4.65673	-4.64316	7.18921	-0.634761	-0.652658							1.13425	1.20358	0.455305	0.30744	0.407195	0.189958			7.18921	-0.502163	-0.530694					0.532254	0.583192
																	7.18949	-4.6569	-4.64335	7.18949	-0.634761	-0.652658							1.19293	1.1315	0.68523	0.438161	0.478183	0.388491			7.18949	-0.502163	-0.530694					0.514462	0.486835
																	7.18977	-4.65708	-4.64353	7.18977	-0.634761	-0.652658							0.988992	0.987719	0.486894	0.154259	0.455102	0.216383			7.18977	-0.502163	-0.530694					0.678387	0.528181
																	7.19005	-4.65726	-4.64371	7.19005	-0.634761	-0.652658							0.934508	0.883896	0.573898	0.207169	0.525774	0.481192			7.19005	-0.502163	-0.530694					0.6407	0.489043
																	7.19033	-4.65744	-4.6439	7.19033	-0.634761	-0.652658							0.969474	0.988879	0.65284	0.456755	0.565469	0.552673			7.19033	-0.502163	-0.530694					0.663896	0.672901
																	7.19061	-4.65762	-4.64408	7.19061	-0.634761	-0.652658							1.15113	1.12624	0.551615	0.56381	0.564128	0.44484			7.19061	-0.502163	-0.530694					0.695296	0.152768
																	7.19089	-4.65779	-4.64426	7.19089	-0.634761	-0.652658							1.22284	1.23654	0.578403	0.383881	0.542901	0.487786			7.19089	-0.502163	-0.530694					0.600448	0.373239
																	7.19117	-4.65797	-4.64444	7.19117	-0.634761	-0.652658							0.885416	0.966925	0.485159	0.293622	0.510468	0.546378			7.19117	-0.502163	-0.530694					0.570795	0.593742
																	7.19145	-4.65815	-4.64463	7.19145	-0.634761	-0.652658							0.754411	0.706067	0.648643	0.331721	0.55773	0.303522			7.19145	-0.502163	-0.530694					0.544287	0.272082
																	7.19173	-4.65833	-4.64481	7.19173	-0.634761	-0.652658							1.52294	1.31243	0.141618	0.14895	0.142034	0.129876			7.19173	-0.502163	-0.530694					0.483906	0.15637
																	7.19201	-4.6585	-4.64499	7.19201	-0.634761	-0.652658							1.2178	1.10549	0.464826	0.387721	0.69293	0.361417			7.19201	-0.502163	-0.530694					0.450019	0.369717
																	7.19229	-4.65868	-4.64517	7.19229	-0.634761	-0.652658							1.6107	1.44698	0.361343	0.370972	0.540409	0.553059			7.19229	-0.502163	-0.530694					0.594165	0.792912
																	7.19257	-4.65886	-4.64535	7.19257	-0.634761	-0.652658							1.1583	1.38937	0.362324	0.363036	0.415185	0.516465			7.19257	-0.502163	-0.530694					0.693709	0.368172
																	7.19285	-4.65903	-4.64554	7.19285	-0.635325	-0.651687							1.28557	1.3006	0.602802	0.640161	0.470309	0.413866			7.19285	-0.501978	-0.530023					0.631632	0.478894
																	7.19312	-4.65921	-4.64572	7.19312	-0.635887	-0.650717							0.948945	0.931492	0.594351	0.572257	0.535695	0.359305			7.19312	-0.501793	-0.529353					0.555618	0.305676
																	7.1934	-4.65939	-4.6459	7.1934	-0.635887	-0.650717							1.04165	0.901437	0.303063	0.526383	0.497115	0.575308			7.1934	-0.501793	-0.529353					0.596821	0.459908
																	7.19368	-4.65957	-4.64608	7.19368	-0.635887	-0.650717							1.16315	1.00892	0.530354	0.424837	0.596455	0.301632			7.19368	-0.501793	-0.529353					0.368733	0.597089
																	7.19396	-4.65974	-4.64626	7.19396	-0.635887	-0.650717							1.27929	0.980013	0.521781	0.289046	0.451346	0.479324			7.19396	-0.501793	-0.529353					0.41042	0.330965
																	7.19424	-4.65992	-4.64644	7.19424	-0.635887	-0.650717							0.896724	0.759702	0.714915	0.393437	0.577864	0.339477			7.19424	-0.501793	-0.529353					0.500362	0.408991
																	7.19451	-4.6601	-4.64662	7.19451	-0.635887	-0.650717							0.824452	0.724267	0.458324	0.4542	0.463328	0.414865			7.19451	-0.501793	-0.529353					0.439572	0.472062
																	7.19479	-4.66027	-4.6468	7.19479	-0.635887	-0.650717							0.875603	0.788942	0.440155	0.537788	0.527689	0.417672			7.19479	-0.501793	-0.529353					0.38787	0.476555
																	7.19507	-4.66045	-4.64698	7.19507	-0.635887	-0.650717							0.983017	0.939905	0.437788	0.315403	0.55625	0.188527			7.19507	-0.501793	-0.529353					0.566303	0.441698
																	7.19535	-4.66062	-4.64716	7.19535	-0.635887	-0.650717							0.925208	0.857055	0.63067	0.480226	0.543646	0.516965			7.19535	-0.501793	-0.529353					0.500032	0.306021
																	7.19562	-4.6608	-4.64734	7.19562	-0.635887	-0.650717							0.698182	0.656196	0.652438	0.410258	0.562069	0.335944			7.19562	-0.501793	-0.529353					0.730862	0.631417
																	7.1959	-4.66098	-4.64752	7.1959	-0.635887	-0.650717							0.88129	0.887204	0.752317	0.562168	0.536714	0.317891			7.1959	-0.501793	-0.529353					0.760041	0.718814
																	7.19618	-4.66115	-4.6477	7.19618	-0.635887	-0.650717							0.649244	0.67711	0.762399	0.478667	0.537451	0.468834			7.19618	-0.501793	-0.529353					0.776336	0.563127
																	7.19645	-4.66133	-4.64788	7.19645	-0.635887	-0.650717							0.700583	0.650035	0.46503	0.343532	0.463399	0.266438			7.19645	-0.501793	-0.529353					0.58899	0.445601
																	7.19673	-4.6615	-4.64806	7.19673	-0.635887	-0.650717							1.06676	0.974332	0.95533	0.414286	0.715249	0.62586			7.19673	-0.501793	-0.529353					0.514943	0.431196
																	7.197	-4.66168	-4.64824	7.197	-0.635887	-0.650717							1.35269	1.06489	0.953992	0.676159	0.607355	0.48692			7.197	-0.501793	-0.529353					0.688339	0.451713
																	7.19728	-4.66185	-4.64842	7.19728	-0.635887	-0.650717							1.36068	1.32911	0.786506	0.342459	0.459998	0.305553			7.19728	-0.501793	-0.529353					0.50463	0.264353
																	7.19756	-4.66203	-4.6486	7.19756	-0.635887	-0.650717							0.922389	1.07249	0.809809	0.298015	0.35501	0.244186			7.19756	-0.501793	-0.529353					0.366528	0.590529
																	7.19783	-4.66221	-4.64878	7.19783	-0.635887	-0.650717							1.05208	1.04999	0.521564	0.403994	0.677882	0.388137			7.19783	-0.501793	-0.529353					0.399487	0.356114
																	7.19811	-4.66238	-4.64896	7.19811	-0.635887	-0.650717							1.01085	0.904145	0.522475	0.418237	0.509432	0.496628			7.19811	-0.501793	-0.529353					0.728589	0.613267
																	7.19838	-4.66256	-4.64914	7.19838	-0.635887	-0.650717							1.16828	1.04547	0.566633	0.459142	0.460573	0.35224			7.19838	-0.501793	-0.529353					0.5843	0.237667
																	7.19866	-4.66273	-4.64932	7.19866	-0.635887	-0.650717							1.20607	1.02632	0.836233	0.450138	0.54671	0.396267			7.19866	-0.501793	-0.529353					0.726644	0.472242
																	7.19893	-4.6629	-4.6495	7.19893	-0.635887	-0.650717							0.963449	0.936821	0.525258	0.540258	0.678958	0.441343			7.19893	-0.501793	-0.529353					0.696184	0.800503
																	7.19921	-4.66308	-4.64968	7.19921	-0.635887	-0.650717							0.791029	0.738146	0.677409	0.473586	0.51964	0.228316			7.19921	-0.501793	-0.529353					0.264052	0.139266
																	7.19948	-4.66325	-4.64985	7.19948	-0.635887	-0.650717							0.893346	0.872809	0.220493	0.297213	0.181389	0.252155			7.19948	-0.501793	-0.529353					0.528465	0.439824
																	7.19976	-4.66343	-4.65003	7.19976	-0.635887	-0.650717							1.01116	0.923734	0.807158	0.637665	0.588623	0.464834			7.19976	-0.501793	-0.529353					0.446667	0.359685
																	7.20003	-4.6636	-4.65021	7.20003	-0.635887	-0.650717							0.744202	0.668298	0.845105	0.58085	0.482322	0.425007			7.20003	-0.501793	-0.529353					0.282423	0.360836
																	7.2003	-4.66378	-4.65039	7.2003	-0.635887	-0.650717							1.24019	1.032	0.71778	0.400153	0.483339	0.275702			7.2003	-0.501793	-0.529353					0.441963	0.208449
																	7.20058	-4.66395	-4.65057	7.20058	-0.635887	-0.650717							0.907502	0.987166	0.58622	0.320999	0.553142	0.401769			7.20058	-0.501793	-0.529353					0.371048	0.367018
																	7.20085	-4.66412	-4.65075	7.20085	-0.635887	-0.650717							0.909565	0.924508	0.51839	0.580148	0.465598	0.266722			7.20085	-0.501793	-0.529353					0.565367	0.293786
																	7.20112	-4.6643	-4.65092	7.20112	-0.635887	-0.650717							0.866487	0.855861	0.822154	0.751535	1.07362	0.748491			7.20112	-0.501793	-0.529353					0.548994	0.560619
																	7.2014	-4.66447	-4.6511	7.2014	-0.635887	-0.650717							1.05352	1.05102	0.85393	0.560366	0.598538	0.341928			7.2014	-0.501793	-0.529353					0.471102	0.651672
																	7.20167	-4.66465	-4.65128	7.20167	-0.635887	-0.650717							1.10355	1.08422	0.649679	0.385428	0.54481	0.331494			7.20167	-0.501793	-0.529353					0.416404	0.380617
																	7.20194	-4.66482	-4.65146	7.20194	-0.635887	-0.650717							1.01336	0.897587	0.573097	0.743325	0.558211	0.354912			7.20194	-0.501793	-0.529353					0.365601	0.194849
																	7.20222	-4.66499	-4.65163	7.20222	-0.635887	-0.650717							1.31	1.27832	0.678708	0.53435	0.588373	0.565715			7.20222	-0.501793	-0.529353					0.717082	0.63496
																	7.20249	-4.66517	-4.65181	7.20249	-0.635887	-0.650717							0.983482	0.968898	0.656637	0.459021	0.649736	0.515623			7.20249	-0.501793	-0.529353					0.40869	0.400392
																	7.20276	-4.66534	-4.65199	7.20276	-0.635887	-0.650717							1.14695	1.17892	0.662095	0.597729	0.531263	0.430562			7.20276	-0.501793	-0.529353					0.436843	0.601012
																	7.20303	-4.66551	-4.65217	7.20303	-0.636324	-0.649671							1.08166	0.995848	1.12673	0.52189	0.470761	0.314687			7.20303	-0.501668	-0.528694					0.511629	0.64587
																	7.2033	-4.66569	-4.65234	7.2033	-0.636761	-0.648626							1.36917	1.24933	0.68789	0.349036	0.497898	0.290067			7.2033	-0.501543	-0.528036					0.640241	0.192918
																	7.20358	-4.66586	-4.65252	7.20358	-0.636761	-0.648626							1.04932	0.79614	0.640281	0.254555	0.357596	0.442251			7.20358	-0.501543	-0.528036					0.52682	0.389263
																	7.20385	-4.66603	-4.65269	7.20385	-0.636761	-0.648626							1.24297	1.33743	0.616321	0.263014	0.574913	0.210402			7.20385	-0.501543	-0.528036					0.586837	0.337961
																	7.20412	-4.6662	-4.65287	7.20412	-0.636761	-0.648626							1.41314	1.26608	0.556593	0.110705	0.353449	0.406594			7.20412	-0.501543	-0.528036					0.579232	0.401001
																	7.20439	-4.66638	-4.65305	7.20439	-0.636761	-0.648626							1.16797	0.746625	0.803333	0.312492	0.459628	0.252215			7.20439	-0.501543	-0.528036					0.812975	0.442558
																	7.20466	-4.66655	-4.65322	7.20466	-0.636761	-0.648626							1.22188	0.797216	1.0359	0.530465	0.593184	0.495706			7.20466	-0.501543	-0.528036					0.507118	0.407998
																	7.20493	-4.66672	-4.6534	7.20493	-0.636761	-0.648626							1.4244	1.31823	1.0095	0.543131	0.596858	0.313263			7.20493	-0.501543	-0.528036					0.479448	0.487585
																	7.2052	-4.6669	-4.65357	7.2052	-0.636761	-0.648626							1.2038	1.24378	1.03954	0.462599	0.599173	0.391861			7.2052	-0.501543	-0.528036					0.646721	0.425279
																	7.20548	-4.66707	-4.65375	7.20548	-0.636761	-0.648626							1.18548	1.11327	1.11138	0.389954	0.644808	0.207018			7.20548	-0.501543	-0.528036					0.624396	0.267518
																	7.20575	-4.66724	-4.65392	7.20575	-0.636761	-0.648626							1.09271	1.09368	0.990314	0.474379	0.595541	0.22723			7.20575	-0.501543	-0.528036					0.601036	0.383933
																	7.20602	-4.66741	-4.6541	7.20602	-0.636761	-0.648626							1.04062	0.767764	0.57801	0.437421	0.699855	0.459445			7.20602	-0.501543	-0.528036					0.676975	0.568715
																	7.20629	-4.66758	-4.65428	7.20629	-0.636761	-0.648626							0.904955	0.467394	0.552808	0.521462	0.598884	0.453101			7.20629	-0.501543	-0.528036					0.616484	0.508674
																	7.20656	-4.66776	-4.65445	7.20656	-0.636761	-0.648626							0.969436	0.624347	0.858538	0.50333	0.555305	0.313061			7.20656	-0.501543	-0.528036					0.467723	0.40596
																	7.20683	-4.66793	-4.65463	7.20683	-0.636761	-0.648626							1.11987	1.0636	0.777835	0.662114	0.544624	0.672083			7.20683	-0.501543	-0.528036					0.649206	0.638467
																	7.2071	-4.6681	-4.6548	7.2071	-0.636761	-0.648626							1.01697	0.816076	0.841889	0.578167	0.683813	0.442789			7.2071	-0.501543	-0.528036					0.978697	0.378077
																	7.20737	-4.66827	-4.65498	7.20737	-0.636761	-0.648626							1.14936	1.1181	0.496359	0.394321	0.420633	0.38563			7.20737	-0.501543	-0.528036					0.530477	0.338695
																	7.20763	-4.66844	-4.65515	7.20763	-0.636761	-0.648626							1.21706	1.03995	0.903988	0.600826	0.559965	0.413702			7.20763	-0.501543	-0.528036					0.614804	0.3731
																	7.2079	-4.66861	-4.65532	7.2079	-0.636761	-0.648626							1.14877	1.14292	0.582644	0.618124	0.632235	0.431894			7.2079	-0.501543	-0.528036					0.503711	0.472671
																	7.20817	-4.66879	-4.6555	7.20817	-0.636761	-0.648626							1.14154	1.15629	0.754822	0.459874	0.367522	0.59398			7.20817	-0.501543	-0.528036					0.617967	0.630218
																	7.20844	-4.66896	-4.65567	7.20844	-0.636761	-0.648626							1.07437	0.908599	0.712419	0.390041	0.56464	0.450566			7.20844	-0.501543	-0.528036					0.510545	0.444664
																	7.20871	-4.66913	-4.65585	7.20871	-0.636761	-0.648626							1.04447	1.01896	0.852735	0.576934	0.676178	0.368671			7.20871	-0.501543	-0.528036					0.536216	0.841508
																	7.20898	-4.6693	-4.65602	7.20898	-0.636761	-0.648626							1.12395	1.08368	0.677481	0.480366	0.66198	0.378785			7.20898	-0.501543	-0.528036					0.525134	0.390432
																	7.20925	-4.66947	-4.6562	7.20925	-0.636761	-0.648626							1.10312	0.782604	0.670917	0.171262	0.45108	0.127842			7.20925	-0.501543	-0.528036					0.241562	0
																	7.20952	-4.66964	-4.65637	7.20952	-0.636761	-0.648626							1.43855	0.905861	0.54091	0.357223	0.430663	0.421999			7.20952	-0.501543	-0.528036					0.463606	0.419872
																	7.20978	-4.66981	-4.65654	7.20978	-0.636761	-0.648626							1.12895	1.16073	0.675562	0.616734	0.471845	0.401599			7.20978	-0.501543	-0.528036					0.643486	0.754068
																	7.21005	-4.66998	-4.65672	7.21005	-0.636761	-0.648626							1.48858	1.15559	0.439866	0.213074	0.56358	0.382418			7.21005	-0.501543	-0.528036					0.899811	0.581473
																	7.21032	-4.67015	-4.65689	7.21032	-0.636761	-0.648626							1.37011	1.26727	0.498379	0.394846	0.554137	0.386158			7.21032	-0.501543	-0.528036					0.656676	0.23417
																	7.21059	-4.67032	-4.65706	7.21059	-0.636761	-0.648626							1.30104	1.2265	0.717508	0.575291	0.623921	0.481144			7.21059	-0.501543	-0.528036					0.409815	0.36822
																	7.21085	-4.67049	-4.65724	7.21085	-0.636761	-0.648626							0.952305	0.816548	0.438017	0.695718	0.381802	0.361196			7.21085	-0.501543	-0.528036					0.590714	0.5012
																	7.21112	-4.67066	-4.65741	7.21112	-0.636761	-0.648626							1.68807	0.986066	0.699824	0.512644	0.571186	0.626704			7.21112	-0.501543	-0.528036					0.66555	0.635905
																	7.21139	-4.67083	-4.65758	7.21139	-0.636761	-0.648626							1.0898	1.08387	0.493174	0.370111	0.42125	0.319792			7.21139	-0.501543	-0.528036					0.626053	0.353082
																	7.21165	-4.671	-4.65776	7.21165	-0.636761	-0.648626							1.22962	1.00761	0.756855	0.557202	0.580731	0.399177			7.21165	-0.501543	-0.528036					0.605569	0.259839
																	7.21192	-4.67117	-4.65793	7.21192	-0.636761	-0.648626							1.26559	1.2136	0.631761	0.569638	0.42307	0.506768			7.21192	-0.501543	-0.528036					0.655077	0.410831
																	7.21219	-4.67134	-4.6581	7.21219	-0.636761	-0.648626							1.17654	1.20554	0.511864	0.462749	0.607853	0.345941			7.21219	-0.501543	-0.528036					0.49167	0.376673
																	7.21245	-4.67151	-4.65828	7.21245	-0.636761	-0.648626							1.30879	1.39363	0.496649	0.41678	0.258882	0.0986036			7.21245	-0.501543	-0.528036					0.536449	0.285165
																	7.21272	-4.67168	-4.65845	7.21272	-0.636761	-0.648626							1.18494	1.01528	1.02138	0.680791	0.478899	0.341578			7.21272	-0.501543	-0.528036					0.37294	0.27545
																	7.21299	-4.67185	-4.65862	7.21299	-0.636761	-0.648626							1.06186	0.912681	0.590532	0.551846	0.546341	0.468915			7.21299	-0.501543	-0.528036					0.734068	0.365696
																	7.21325	-4.67202	-4.65879	7.21325	-0.637057	-0.647509							1.54483	1.4148	0.464638	0.125681	0.77898	0.513334			7.21325	-0.501459	-0.52737					0.56844	0.439058
																	7.21352	-4.67219	-4.65897	7.21352	-0.637352	-0.646393							1.21538	1.04752	0.495357	0.283861	0.372687	0.574103			7.21352	-0.501376	-0.526705					0.454352	0.146504
																	7.21378	-4.67236	-4.65914	7.21378	-0.637352	-0.646393							1.08707	1.08174	0.543386	0.496128	0.440581	0.405766			7.21378	-0.501376	-0.526705					0.767402	0.398027
																	7.21405	-4.67253	-4.65931	7.21405	-0.637352	-0.646393							1.25429	1.04101	0.627751	0.396425	0.520383	0.370116			7.21405	-0.501376	-0.526705					0.769561	0.336748
																	7.21431	-4.6727	-4.65948	7.21431	-0.637352	-0.646393							1.21376	0.833636	0.548181	0.429311	0.578595	0.551886			7.21431	-0.501376	-0.526705					0.67195	0.436272
																	7.21458	-4.67287	-4.65965	7.21458	-0.637352	-0.646393							1.34924	1.15131	0.721646	0.321253	0.42095	0.377173			7.21458	-0.501376	-0.526705					0.569687	0.529949
																	7.21484	-4.67303	-4.65982	7.21484	-0.637352	-0.646393							1.16468	1.15417	1.01987	0.5924	0.39025	0.535903			7.21484	-0.501376	-0.526705					0.271473	0.53703
																	7.21511	-4.6732	-4.65999	7.21511	-0.637352	-0.646393							0.989273	0.961309	0.845075	0.515373	0.429999	0.28109			7.21511	-0.501376	-0.526705					0.325641	0.167074
																	7.21537	-4.67337	-4.66016	7.21537	-0.637352	-0.646393							1.20126	1.04103	0.664973	0.370159	0.385215	0.288816			7.21537	-0.501376	-0.526705					0.556323	0.28373
																	7.21564	-4.67354	-4.66034	7.21564	-0.637352	-0.646393							0.860941	0.868324	0.665866	0.558407	0.578778	0.505598			7.21564	-0.501376	-0.526705					0.626659	0.227627
																	7.2159	-4.67371	-4.66051	7.2159	-0.637352	-0.646393							0.924533	0.753551	0.61464	0.57883	0.607438	0.740439			7.2159	-0.501376	-0.526705					0.470313	0.218146
																	7.21617	-4.67388	-4.66068	7.21617	-0.637352	-0.646393							1.01334	0.925407	0.515262	0.401678	0.564639	0.429167			7.21617	-0.501376	-0.526705					0.542944	0.32487
																	7.21643	-4.67405	-4.66085	7.21643	-0.637352	-0.646393							0.741001	0.761	0.688582	0.585486	0.583522	0.55891			7.21643	-0.501376	-0.526705					0.829641	0.327623
																	7.21669	-4.67421	-4.66102	7.21669	-0.637352	-0.646393							0.79376	0.822675	0.850062	0.442368	0.383863	0.50193			7.21669	-0.501376	-0.526705					0.642058	0.126762
																	7.21696	-4.67438	-4.66119	7.21696	-0.637352	-0.646393							1.54055	1.31243	0.824243	0.665242	0.993491	0.707054			7.21696	-0.501376	-0.526705					0.290288	0.315477
																	7.21722	-4.67455	-4.66136	7.21722	-0.637352	-0.646393							1.25218	0.923872	0.810736	0.42449	0.644849	0.313122			7.21722	-0.501376	-0.526705					0.349923	0.171831
																	7.21748	-4.67472	-4.66153	7.21748	-0.637352	-0.646393							1.0238	0.812683	0.720992	0.547534	0.533495	0.547535			7.21748	-0.501376	-0.526705					0.4809	0.228578
																	7.21775	-4.67488	-4.6617	7.21775	-0.637352	-0.646393							1.16482	1.15673	0.616319	0.525876	0.499709	0.618754			7.21775	-0.501376	-0.526705					0.568092	0.269534
																	7.21801	-4.67505	-4.66187	7.21801	-0.637352	-0.646393							1.19437	1.0026	0.648329	0.345138	0.586211	0.390825			7.21801	-0.501376	-0.526705					0.435122	0.532625
																	7.21827	-4.67522	-4.66204	7.21827	-0.637352	-0.646393							1.17016	1.05769	0.774753	0.55397	0.572615	0.404099			7.21827	-0.501376	-0.526705					0.239581	0.254377
																	7.21854	-4.67539	-4.66221	7.21854	-0.637352	-0.646393							0.977918	0.919847	0.586413	0.498396	0.587787	0.392421			7.21854	-0.501376	-0.526705					0.565877	0.469766
																	7.2188	-4.67555	-4.66238	7.2188	-0.637352	-0.646393							1.23104	1.01341	0.767988	0.514978	0.487032	0.459933			7.2188	-0.501376	-0.526705					0.644897	0.279711
																	7.21906	-4.67572	-4.66255	7.21906	-0.637352	-0.646393							0.990074	1.20569	0.455694	0.456985	0.499925	0.304336			7.21906	-0.501376	-0.526705					0.477691	0
																	7.21932	-4.67589	-4.66272	7.21932	-0.637352	-0.646393							1.11591	0.971738	0.734723	0.582354	0.436045	0.448306			7.21932	-0.501376	-0.526705					0.32948	0.216603
																	7.21958	-4.67606	-4.66289	7.21958	-0.637352	-0.646393							1.39609	1.14459	0.743981	0.647408	0.641269	0.637789			7.21958	-0.501376	-0.526705					0.491529	0.460221
																	7.21985	-4.67622	-4.66306	7.21985	-0.637352	-0.646393							1.22527	1.12289	0.691926	0.438353	0.682184	0.701374			7.21985	-0.501376	-0.526705					0.518368	0.520697
																	7.22011	-4.67639	-4.66323	7.22011	-0.637352	-0.646393							1.34935	1.20093	0.502679	0.698739	0.620252	0.642023			7.22011	-0.501376	-0.526705					0.417524	0.184467
																	7.22037	-4.67656	-4.66339	7.22037	-0.637352	-0.646393							1.17048	1.04356	0.627223	0.547408	0.51729	0.493341			7.22037	-0.501376	-0.526705					0.542688	0.41236
																	7.22063	-4.67672	-4.66356	7.22063	-0.637352	-0.646393							1.46129	1.52948	0.606382	0.580716	0.635045	0.512337			7.22063	-0.501376	-0.526705					0.580843	0.539709
																	7.22089	-4.67689	-4.66373	7.22089	-0.637352	-0.646393							1.32455	1.02305	0.846941	0.833117	0.807164	0.86281			7.22089	-0.501376	-0.526705					0.449094	0.639382
																	7.22115	-4.67706	-4.6639	7.22115	-0.637352	-0.646393							1.13429	1.09933	0.943544	1.01832	1.2644	1.53464			7.22115	-0.501376	-0.526705					0.502336	0.435823
																	7.22141	-4.67722	-4.66407	7.22141	-0.637352	-0.646393							1.24091	1.19661	0.859421	0.738037	0.841436	0.547197			7.22141	-0.501376	-0.526705					0.636015	0.392397
																	7.22167	-4.67739	-4.66424	7.22167	-0.637352	-0.646393							1.06003	1.31384	0.816497	0.377087	0.402255	0.291573			7.22167	-0.501376	-0.526705					0.466855	0.432582
																	7.22194	-4.67755	-4.66441	7.22194	-0.637352	-0.646393							0.95019	0.872846	0.570533	0.293209	0.504241	0.573077			7.22194	-0.501376	-0.526705					0.451075	0.265132
																	7.2222	-4.67772	-4.66457	7.2222	-0.637352	-0.646393							1.18036	1.20125	1.13588	0.659098	0.683926	0.59161			7.2222	-0.501376	-0.526705					0.567015	0.717047
																	7.22246	-4.67789	-4.66474	7.22246	-0.637352	-0.646393							1.24293	1.30859	0.887173	0.573792	0.808952	0.343465			7.22246	-0.501376	-0.526705					0.565962	0.33637
																	7.22272	-4.67805	-4.66491	7.22272	-0.637352	-0.646393							1.24285	1.11236	0.869949	0.426977	0.536515	0.27468			7.22272	-0.501376	-0.526705					0.855705	0.28996
																	7.22298	-4.67822	-4.66508	7.22298	-0.637352	-0.646393							1.21957	0.967511	1.26913	0.543401	0.311661	0.337635			7.22298	-0.501376	-0.526705					0.619752	0.298024
																	7.22324	-4.67838	-4.66525	7.22324	-0.637352	-0.646393							1.27026	1.08208	0.87612	0.735982	0.602893	0.581092			7.22324	-0.501376	-0.526705					0.544958	0.525244
																	7.2235	-4.67855	-4.66542	7.2235	-0.637495	-0.645227							1.26339	1.03187	0.858868	0.637926	0.697987	0.399228			7.2235	-0.501315	-0.526028					0.366929	0.246055
																	7.22376	-4.67871	-4.66558	7.22376	-0.637637	-0.644061							1.20065	0.990291	1.00204	0.624751	0.609284	0.628836			7.22376	-0.501254	-0.525351					0.689694	0.434381
																	7.22401	-4.67888	-4.66575	7.22401	-0.637637	-0.644061							1.12852	1.03674	0.762811	0.544891	0.728247	0.604295			7.22401	-0.501254	-0.525351					0.561013	0.448693
																	7.22427	-4.67904	-4.66592	7.22427	-0.637637	-0.644061							1.52941	1.38312	0.762303	0.425221	0.664783	0.684852			7.22427	-0.501254	-0.525351					0.523365	0.393718
																	7.22453	-4.67921	-4.66608	7.22453	-0.637637	-0.644061							0.928701	0.790225	0.700152	0.487302	0.6051	0.436445			7.22453	-0.501254	-0.525351					0.545173	0.603316
																	7.22479	-4.67938	-4.66625	7.22479	-0.637637	-0.644061							1.1502	1.01625	0.692967	0.44474	0.716251	0.64383			7.22479	-0.501254	-0.525351					0.466914	0.383067
																	7.22505	-4.67954	-4.66642	7.22505	-0.637637	-0.644061							1.07742	1.1024	0.810764	0.642104	0.804487	0.574123			7.22505	-0.501254	-0.525351					0.603292	0.414324
																	7.22531	-4.6797	-4.66658	7.22531	-0.637637	-0.644061							1.04635	0.963647	0.516147	0.686267	0.488167	0.24826			7.22531	-0.501254	-0.525351					0.636691	0.307107
																	7.22557	-4.67987	-4.66675	7.22557	-0.637637	-0.644061							0.940821	0.927824	0.672054	0.475012	0.816964	0.457023			7.22557	-0.501254	-0.525351					0.28437	0.434978
																	7.22583	-4.68003	-4.66692	7.22583	-0.637637	-0.644061							0.814081	0.79486	1.33804	0.758471	0.735243	0.509117			7.22583	-0.501254	-0.525351					0.882869	0.429581
																	7.22608	-4.6802	-4.66708	7.22608	-0.637637	-0.644061							0.641049	0.664385	1.15378	0.899553	0.456288	0.420136			7.22608	-0.501254	-0.525351					0.436884	0.39799
																	7.22634	-4.68036	-4.66725	7.22634	-0.637637	-0.644061							0.628868	0.680932	0.871065	0.75095	0.592845	0.823384			7.22634	-0.501254	-0.525351					0.516548	0.673002
																	7.2266	-4.68053	-4.66741	7.2266	-0.637637	-0.644061							0.780708	0.927006	0.693509	0.652235	0.723775	0.664509			7.2266	-0.501254	-0.525351					0.69103	0.468605
																	7.22686	-4.68069	-4.66758	7.22686	-0.637637	-0.644061							0.749011	0.687788	0.733718	0.662302	0.66965	0.773643			7.22686	-0.501254	-0.525351					0.608563	0.322725
																	7.22712	-4.68086	-4.66775	7.22712	-0.637637	-0.644061							0.789734	0.703401	0.526454	0.470021	0.605062	0.630474			7.22712	-0.501254	-0.525351					0.637608	0.320425
																	7.22737	-4.68102	-4.66791	7.22737	-0.637637	-0.644061							1.29963	1.27666	0.557674	0.511956	0.3171	0.509717			7.22737	-0.501254	-0.525351					0.674817	0.327078
																	7.22763	-4.68118	-4.66808	7.22763	-0.637637	-0.644061							1.24462	1.03298	1.02677	0.627554	0.707285	0.349205			7.22763	-0.501254	-0.525351					0.483384	0.289792
																	7.22789	-4.68135	-4.66824	7.22789	-0.637637	-0.644061							1.38843	1.32671	1.1469	0.39816	0.769184	0.563837			7.22789	-0.501254	-0.525351					0.670465	0.447056
																	7.22814	-4.68151	-4.66841	7.22814	-0.637637	-0.644061							1.11758	1.11799	0.713256	0.509332	0.52385	0.508122			7.22814	-0.501254	-0.525351					0.469365	0.295386
																	7.2284	-4.68168	-4.66857	7.2284	-0.637637	-0.644061							1.11496	1.03731	0.713898	0.46493	0.645045	0.440479			7.2284	-0.501254	-0.525351					0.585422	0.423003
																	7.22866	-4.68184	-4.66874	7.22866	-0.637637	-0.644061							1.2691	1.05777	0.482019	0.557797	0.482266	0.598226			7.22866	-0.501254	-0.525351					0.764353	0.6734
																	7.22891	-4.682	-4.6689	7.22891	-0.637637	-0.644061							1.40556	1.19743	0.629109	0.464734	0.534636	0.486845			7.22891	-0.501254	-0.525351					0.551671	0.32245
																	7.22917	-4.68217	-4.66907	7.22917	-0.637637	-0.644061							0.856071	1.07979	0.520078	0.360657	0.955866	0.393912			7.22917	-0.501254	-0.525351					0.683582	0.52227
																	7.22943	-4.68233	-4.66923	7.22943	-0.637637	-0.644061							1.0793	0.972247	0.490574	0.627897	0.466513	0.487221			7.22943	-0.501254	-0.525351					0.814313	0.388724
																	7.22968	-4.68249	-4.6694	7.22968	-0.637637	-0.644061							0.768161	0.846426	0.625225	0.526621	0.687284	0.703653			7.22968	-0.501254	-0.525351					0.670024	0.569701
																	7.22994	-4.68266	-4.66956	7.22994	-0.637637	-0.644061							1.09108	1.08822	0.549649	0.40835	0.598104	0.40974			7.22994	-0.501254	-0.525351					0.852259	0.170499
																	7.23019	-4.68282	-4.66973	7.23019	-0.637637	-0.644061							1.11083	1.0162	0.622794	0.615986	0.540411	0.445826			7.23019	-0.501254	-0.525351					0.632208	0.519663
																	7.23045	-4.68298	-4.66989	7.23045	-0.637637	-0.644061							0.96547	0.939457	0.747537	0.493397	0.537168	0.395566			7.23045	-0.501254	-0.525351					0.833825	0.0537986
																	7.2307	-4.68315	-4.67006	7.2307	-0.637637	-0.644061							1.07041	0.878087	0.920108	0.409087	0.612439	0.454651			7.2307	-0.501254	-0.525351					0.818918	0.299757
																	7.23096	-4.68331	-4.67022	7.23096	-0.637637	-0.644061							1.17767	1.09246	0.787628	0.572734	0.534535	0.302552			7.23096	-0.501254	-0.525351					0.684659	0.495072
																	7.23121	-4.68347	-4.67039	7.23121	-0.637637	-0.644061							1.03963	0.934975	0.547527	0.422244	0.494463	0.501206			7.23121	-0.501254	-0.525351					0.512857	0.387893
																	7.23147	-4.68363	-4.67055	7.23147	-0.637637	-0.644061							1.39782	1.44924	0.428742	0.34352	0.423581	0.321366			7.23147	-0.501254	-0.525351					0.926275	0.651055
																	7.23172	-4.6838	-4.67071	7.23172	-0.637637	-0.644061							1.19853	1.17233	0.445243	0.327192	0.470898	0.670945			7.23172	-0.501254	-0.525351					0.650565	0.684788
																	7.23198	-4.68396	-4.67088	7.23198	-0.637637	-0.644061							1.3991	1.19536	0.549694	0.395578	0.385993	0.270447			7.23198	-0.501254	-0.525351					0.657067	0.445703
																	7.23223	-4.68412	-4.67104	7.23223	-0.637637	-0.644061							0.953661	0.956269	0.518949	0.499016	0.347185	0.532013			7.23223	-0.501254	-0.525351					0.842686	0.38513
																	7.23249	-4.68428	-4.67121	7.23249	-0.637637	-0.644061							1.01874	0.90555	0.530592	0.469635	0.459401	0.489076			7.23249	-0.501254	-0.525351					0.504862	0.504627
																	7.23274	-4.68444	-4.67137	7.23274	-0.637637	-0.644061							1.17862	1.02007	1.2728	0.502899	0.662473	0.383244			7.23274	-0.501254	-0.525351					0.671156	0.448657
																	7.233	-4.68461	-4.67153	7.233	-0.637637	-0.644061							1.32015	1.02365	1.06202	0.531009	0.610162	0.526037			7.233	-0.501254	-0.525351					0.732982	0.482569
																	7.23325	-4.68477	-4.6717	7.23325	-0.637637	-0.644061							0.581344	0.611612	1.00919	0.593129	0.521442	0.318828			7.23325	-0.501254	-0.525351					0.460597	0.535872
																	7.2335	-4.68493	-4.67186	7.2335	-0.637627	-0.642856							1.03338	0.970091	0.599991	0.527379	0.50667	0.377525			7.2335	-0.5012	-0.52466					0.614489	0.115702
																	7.23376	-4.68509	-4.67202	7.23376	-0.637616	-0.641651							0.866671	0.935649	0.920614	0.341652	0.471185	0.307223			7.23376	-0.501145	-0.523969					0.657598	0.520634
																	7.23401	-4.68525	-4.67219	7.23401	-0.637616	-0.641651							0.755891	0.808093	0.617117	0.466444	0.326877	0.543146			7.23401	-0.501145	-0.523969					0.672865	0.309036
																	7.23426	-4.68541	-4.67235	7.23426	-0.637616	-0.641651							1.2826	1.21072	0.735122	0.578758	0.459678	0.42622			7.23426	-0.501145	-0.523969					0.536158	0.34921
																	7.23452	-4.68558	-4.67251	7.23452	-0.637616	-0.641651							1.25846	1.11316	0.673871	0.517778	0.557354	0.326819			7.23452	-0.501145	-0.523969					0.714649	0.473567
																	7.23477	-4.68574	-4.67267	7.23477	-0.637616	-0.641651							1.3361	1.27046	0.344108	0.356611	0.304643	0.262924			7.23477	-0.501145	-0.523969					0.47355	0.48812
																	7.23502	-4.6859	-4.67284	7.23502	-0.637616	-0.641651							0.777749	1.36462	0.5243	0.446541	0.426502	0.629584			7.23502	-0.501145	-0.523969					0.609807	0.568164
																	7.23528	-4.68606	-4.673	7.23528	-0.637616	-0.641651							1.06843	1.02981	0.4345	0.437431	0.483871	0.614415			7.23528	-0.501145	-0.523969					0.718164	0.407757
																	7.23553	-4.68622	-4.67316	7.23553	-0.637616	-0.641651							1.08545	1.05063	0.641001	0.19772	0.459036	0.210977			7.23553	-0.501145	-0.523969					0.517001	0.44958
																	7.23578	-4.68638	-4.67332	7.23578	-0.637616	-0.641651							1.03651	0.970059	0.468686	0.427317	0.29887	0.439402			7.23578	-0.501145	-0.523969					0.683052	0.518724
																	7.23603	-4.68654	-4.67348	7.23603	-0.637616	-0.641651							1.12941	1.08592	0.452371	0.352656	0.411121	0.458303			7.23603	-0.501145	-0.523969					0.63515	0.362804
																	7.23629	-4.6867	-4.67365	7.23629	-0.637616	-0.641651							0.784676	0.73805	0.159537	0.134575	0.212975	0.161595			7.23629	-0.501145	-0.523969					0.569446	0.44085
																	7.23654	-4.68686	-4.67381	7.23654	-0.637616	-0.641651							1.14475	1.07906	0.131574	0.231812	0.218041	0.248354			7.23654	-0.501145	-0.523969					0.64662	0.363699
																	7.23679	-4.68702	-4.67397	7.23679	-0.637616	-0.641651							0.946977	0.801934	0.275903	0.330811	0.343557	0.278331			7.23679	-0.501145	-0.523969					0.694293	0.341184
																	7.23704	-4.68719	-4.67413	7.23704	-0.637616	-0.641651							0.94894	0.993779	0.477439	0.389088	0.398826	0.467276			7.23704	-0.501145	-0.523969					0.526872	0.345271
																	7.23729	-4.68735	-4.67429	7.23729	-0.637616	-0.641651							1.09692	1.34151	0.392684	0.567975	0.42122	0.374279			7.23729	-0.501145	-0.523969					0.688242	0.246439
																	7.23754	-4.68751	-4.67445	7.23754	-0.637616	-0.641651							1.04703	0.974014	0.430569	0.106638	0.41999	0.364253			7.23754	-0.501145	-0.523969					0.628486	0.378687
																	7.23779	-4.68767	-4.67461	7.23779	-0.637616	-0.641651							1.425	1.22175	0.299627	0.343398	0.431299	0.346564			7.23779	-0.501145	-0.523969					0.82976	0.478588
																	7.23805	-4.68783	-4.67478	7.23805	-0.637616	-0.641651							1.25138	1.14625	0.282748	0.297443	0.355796	0.19272			7.23805	-0.501145	-0.523969					0.599712	0.549527
																	7.2383	-4.68799	-4.67494	7.2383	-0.637616	-0.641651							1.00941	0.738875	0.468166	0.344904	0.351802	0.0931927			7.2383	-0.501145	-0.523969					0.554787	0.48339
																	7.23855	-4.68815	-4.6751	7.23855	-0.637616	-0.641651							1.26739	1.18299	0.422865	0.536852	0.513067	0.37548			7.23855	-0.501145	-0.523969					0.688677	0.895293
																	7.2388	-4.68831	-4.67526	7.2388	-0.637616	-0.641651							1.19323	1.04117	0.456805	0.406301	0.285439	0.538188			7.2388	-0.501145	-0.523969					0.745719	0.474785
																	7.23905	-4.68847	-4.67542	7.23905	-0.637616	-0.641651							1.02871	1.09567	0.351297	0.437966	0.439666	0.250103			7.23905	-0.501145	-0.523969					0.752443	0.533628
																	7.2393	-4.68863	-4.67558	7.2393	-0.637616	-0.641651							1.09815	0.888464	0.276755	0.369777	0.440135	0.34522			7.2393	-0.501145	-0.523969					0.634567	0.394296
																	7.23955	-4.68879	-4.67574	7.23955	-0.637616	-0.641651							0.843953	0.849653	0.350658	0.346656	0.38436	0.274918			7.23955	-0.501145	-0.523969					0.636051	0.411836
																	7.2398	-4.68894	-4.6759	7.2398	-0.637616	-0.641651							1.13667	1.14611	0.368506	0.259884	0.136173	0.26222			7.2398	-0.501145	-0.523969					0.649483	0.458909
																	7.24005	-4.6891	-4.67606	7.24005	-0.637616	-0.641651							1.16078	1.27795	0.359865	0.24355	0.287883	0.385343			7.24005	-0.501145	-0.523969					0.401587	0.392515
																	7.2403	-4.68926	-4.67622	7.2403	-0.637616	-0.641651							1.49852	1.31548	0.33751	0.281665	0.285058	0.657747			7.2403	-0.501145	-0.523969					0.652813	0.546238
																	7.24055	-4.68942	-4.67638	7.24055	-0.637616	-0.641651							1.45802	1.08186	0.352691	0.271064	0.314585	0.300217			7.24055	-0.501145	-0.523969					0.508155	0.380056
																	7.2408	-4.68958	-4.67654	7.2408	-0.637616	-0.641651							1.13238	0.938977	0.362773	0.160058	0.199522	0			7.2408	-0.501145	-0.523969					0.650008	0.355959
																	7.24105	-4.68974	-4.6767	7.24105	-0.637616	-0.641651							1.01603	1.05293	0.358519	0.1975	0.521096	0.632537			7.24105	-0.501145	-0.523969					0.579076	0.284941
																	7.2413	-4.6899	-4.67686	7.2413	-0.637616	-0.641651							1.1692	1.12963	0.333521	0.47582	0.314667	0.334222			7.2413	-0.501145	-0.523969					0.691086	0.385648
																	7.24155	-4.69006	-4.67702	7.24155	-0.637616	-0.641651							0.935282	0.978868	0.227356	0.36648	0.17798	0.340145			7.24155	-0.501145	-0.523969					0.614802	0.427015
																	7.2418	-4.69022	-4.67718	7.2418	-0.637616	-0.641651							0.899841	1.1443	0.377978	0.484353	0.461236	0.375845			7.2418	-0.501145	-0.523969					0.963282	0.187524
																	7.24204	-4.69038	-4.67734	7.24204	-0.637616	-0.641651							1.00901	1.01963	0.460008	0.472228	0.432405	0.595609			7.24204	-0.501145	-0.523969					0.514753	0.264298
																	7.24229	-4.69053	-4.6775	7.24229	-0.637616	-0.641651							1.28746	1.23119	0.356312	0.430148	0.433292	0.434023			7.24229	-0.501145	-0.523969					0.552753	0.851324
																	7.24254	-4.69069	-4.67766	7.24254	-0.637616	-0.641651							1.01435	1.20711	0.606334	0.263538	0.487298	0.293964			7.24254	-0.501145	-0.523969					0.43484	0.540831
																	7.24279	-4.69085	-4.67782	7.24279	-0.637616	-0.641651							1.18045	1.10887	1.1195	0.486332	0.409974	0.389365			7.24279	-0.501145	-0.523969					0.620956	0.343212
																	7.24304	-4.69101	-4.67798	7.24304	-0.637616	-0.641651							1.03533	0.961926	0.700203	0.389502	0.523322	0.257683			7.24304	-0.501145	-0.523969					0.667811	0.406591
																	7.24329	-4.69117	-4.67814	7.24329	-0.637616	-0.641651							1.47712	1.26882	0.846513	0.729932	0.555114	0.497767			7.24329	-0.501145	-0.523969					0.724544	0.390544
																	7.24353	-4.69133	-4.6783	7.24353	-0.637454	-0.640402							1.11961	1.02393	1.05107	0.625524	0.838108	0.602584			7.24353	-0.501082	-0.523257					0.618202	0.676948
																	7.24378	-4.69148	-4.67846	7.24378	-0.637291	-0.639154							1.24531	1.44974	0.354218	0.292286	0.162366	0.112731			7.24378	-0.501019	-0.522546					0.681387	0.512101
																	7.24403	-4.69164	-4.67861	7.24403	-0.637291	-0.639154							1.31588	1.05922	0.685366	0.487067	0.609243	0.57243			7.24403	-0.501019	-0.522546					0.58603	0.680204
																	7.24428	-4.6918	-4.67877	7.24428	-0.637291	-0.639154							1.48642	1.60039	0.679582	0.422205	0.774842	0.443718			7.24428	-0.501019	-0.522546					0.535491	0.351627
																	7.24452	-4.69196	-4.67893	7.24452	-0.637291	-0.639154							0.934854	1.13296	0.916837	0.51723	0.540903	0.343703			7.24452	-0.501019	-0.522546					0.58055	0.619818
																	7.24477	-4.69211	-4.67909	7.24477	-0.637291	-0.639154							0.94103	0.811359	0.896584	0.253517	0.520491	0.387012			7.24477	-0.501019	-0.522546					0.609728	0.365491
																	7.24502	-4.69227	-4.67925	7.24502	-0.637291	-0.639154							0.992496	0.990169	0.569645	0.290493	0.622761	0.157764			7.24502	-0.501019	-0.522546					0.561147	0.410563
																	7.24527	-4.69243	-4.6794	7.24527	-0.637291	-0.639154							1.36346	1.13313	0.45231	0.319732	0.366394	0.161119			7.24527	-0.501019	-0.522546					0.563605	0.33517
																	7.24551	-4.69259	-4.67956	7.24551	-0.637291	-0.639154							0.967618	0.920624	0.902934	0.501954	0.647293	0.285018			7.24551	-0.501019	-0.522546					0.660051	0.510314
																	7.24576	-4.69274	-4.67972	7.24576	-0.637291	-0.639154							1.10948	0.947491	0.729533	0.321971	0.494302	0.323846			7.24576	-0.501019	-0.522546					0.936853	0.464641
																	7.24601	-4.6929	-4.67988	7.24601	-0.637291	-0.639154							1.41175	1.24248	0.730427	0.620832	0.697122	0.342937			7.24601	-0.501019	-0.522546					0.582554	0.517542
																	7.24625	-4.69306	-4.68003	7.24625	-0.637291	-0.639154							1.13706	1.06393	0.610954	0.455867	0.561115	0.400778			7.24625	-0.501019	-0.522546					0.545105	0.371003
																	7.2465	-4.69321	-4.68019	7.2465	-0.637291	-0.639154							0.931198	0.820058	1.16195	0.534297	0.572106	0.694298			7.2465	-0.501019	-0.522546					0.5411	0.333481
																	7.24674	-4.69337	-4.68035	7.24674	-0.637291	-0.639154							0.966831	0.973433	0.486382	0.419012	0.475534	0.451995			7.24674	-0.501019	-0.522546					0.511702	0.2863
																	7.24699	-4.69353	-4.68051	7.24699	-0.637291	-0.639154							0.88332	0.815654	0.953892	0.659521	0.698307	0.684595			7.24699	-0.501019	-0.522546					0.520281	0.407681
																	7.24724	-4.69369	-4.68066	7.24724	-0.637291	-0.639154							1.23829	1.13383	0.619789	0.365643	0.510278	0.686957			7.24724	-0.501019	-0.522546					0.770855	0.489691
																	7.24748	-4.69384	-4.68082	7.24748	-0.637291	-0.639154							1.06066	0.740006	0.455471	0.265136	0.431932	0.289653			7.24748	-0.501019	-0.522546					0.63754	0.474739
																	7.24773	-4.694	-4.68098	7.24773	-0.637291	-0.639154							1.06058	0.931386	0.708345	0.72223	0.727635	0.886947			7.24773	-0.501019	-0.522546					0.542814	0.419701
																	7.24797	-4.69415	-4.68113	7.24797	-0.637291	-0.639154							1.20805	1.17606	0.726787	0.506374	0.536161	0.54773			7.24797	-0.501019	-0.522546					0.965382	0.139186
																	7.24822	-4.69431	-4.68129	7.24822	-0.637291	-0.639154							0.935235	0.809247	1.41877	0.248246	0.259231	0.295173			7.24822	-0.501019	-0.522546					0.678119	0.626793
																	7.24846	-4.69447	-4.68145	7.24846	-0.637291	-0.639154							1.55007	1.54489	0.624282	0.394205	0.353234	0.202716			7.24846	-0.501019	-0.522546					0.563181	0.337564
																	7.24871	-4.69462	-4.6816	7.24871	-0.637291	-0.639154							1.08763	0.888011	0.586786	0.360362	0.371275	0.351519			7.24871	-0.501019	-0.522546					0.790503	0.151028
																	7.24895	-4.69478	-4.68176	7.24895	-0.637291	-0.639154							1.16847	0.837489	1.25949	0.156485	1.27817	0.471504			7.24895	-0.501019	-0.522546					0.53889	0.529935
																	7.2492	-4.69494	-4.68192	7.2492	-0.637291	-0.639154							1.19107	1.14221	0.65999	0.281653	0.43078	0.292498			7.2492	-0.501019	-0.522546					0.584285	0.380465
																	7.24944	-4.69509	-4.68207	7.24944	-0.637291	-0.639154							1.43798	1.27861	0.538549	0.371129	0.619643	0.487608			7.24944	-0.501019	-0.522546					0.636292	0.262941
																	7.24969	-4.69525	-4.68223	7.24969	-0.637291	-0.639154							1.20212	1.19424	0.676468	0.24909	0.437337	0.292793			7.24969	-0.501019	-0.522546					0.435351	0.277392
																	7.24993	-4.6954	-4.68239	7.24993	-0.637291	-0.639154							1.07285	1.09359	0.63616	0.265078	0.477926	0.337442			7.24993	-0.501019	-0.522546					0.538958	0.14953
																	7.25018	-4.69556	-4.68254	7.25018	-0.637291	-0.639154							1.03053	0.96199	0.485268	0.331064	0.502971	0.329361			7.25018	-0.501019	-0.522546					0.739451	0.389628
																	7.25042	-4.69571	-4.6827	7.25042	-0.637291	-0.639154							1.11333	0.964108	0.790672	0.474541	0.53457	0.399084			7.25042	-0.501019	-0.522546					0.540856	0.470265
																	7.25066	-4.69587	-4.68285	7.25066	-0.637291	-0.639154							1.16361	0.725453	0.678795	0.553932	0.500183	0.501989			7.25066	-0.501019	-0.522546					0.296125	0.225715
																	7.25091	-4.69602	-4.68301	7.25091	-0.637291	-0.639154							1.54124	1.12251	0.59893	0.651123	0.537102	0.662224			7.25091	-0.501019	-0.522546					0.618496	0.529748
																	7.25115	-4.69618	-4.68317	7.25115	-0.637291	-0.639154							0.757288	0.639699	0.520332	0.421535	0.453777	0.235706			7.25115	-0.501019	-0.522546					0.485656	0.295285
																	7.25139	-4.69634	-4.68332	7.25139	-0.637291	-0.639154							1.17202	0.901189	0.480121	0.330381	0.459646	0.435646			7.25139	-0.501019	-0.522546					0.616126	0.146434
																	7.25164	-4.69649	-4.68348	7.25164	-0.637291	-0.639154							1.57884	1.29842	0.631336	0.355576	0.761531	0.487312			7.25164	-0.501019	-0.522546					0.364583	0.320157
																	7.25188	-4.69665	-4.68363	7.25188	-0.637291	-0.639154							1.369	1.49861	0.901072	0.382819	0.495	0.348197			7.25188	-0.501019	-0.522546					0.587506	0.675995
																	7.25212	-4.6968	-4.68379	7.25212	-0.637291	-0.639154							1.0673	1.09685	1.25956	0.779153	0.988543	0.492121			7.25212	-0.501019	-0.522546					0.526477	0.50704
																	7.25237	-4.69696	-4.68394	7.25237	-0.637291	-0.639154							1.19122	1.09916	1.38241	0.740003	0.62808	0.563321			7.25237	-0.501019	-0.522546					0.559328	0.514686
																	7.25261	-4.69711	-4.6841	7.25261	-0.637291	-0.639154							1.02074	0.9497	0.841399	0.460319	0.523524	0.352733			7.25261	-0.501019	-0.522546					0.387708	0.267195
																	7.25285	-4.69726	-4.68425	7.25285	-0.637291	-0.639154							1.0044	1.09145	1.14915	0.45132	0.459562	0.42911			7.25285	-0.501019	-0.522546					0.605721	0.238703
																	7.2531	-4.69742	-4.68441	7.2531	-0.637291	-0.639154							1.09913	1.12942	1.25867	0.610762	0.640891	0.485873			7.2531	-0.501019	-0.522546					0.570724	0.539178
																	7.25334	-4.69757	-4.68456	7.25334	-0.637291	-0.639154							0.940895	0.826262	0.9791	0.484159	0.696357	0.288526			7.25334	-0.501019	-0.522546					0.415077	0.298215
																	7.25358	-4.69773	-4.68472	7.25358	-0.636983	-0.637876							0.906166	0.889357	1.15438	0.590864	0.569242	0.47871			7.25358	-0.500938	-0.521827					0.554807	0.308216
																	7.25382	-4.69788	-4.68487	7.25382	-0.636675	-0.636599							1.01421	0.989832	1.07668	0.610023	0.648063	0.34582			7.25382	-0.500857	-0.521107					0.594093	0.524282
																	7.25406	-4.69804	-4.68503	7.25406	-0.636675	-0.636599							1.26423	1.21505	1.03032	0.516703	0.562474	0.348222			7.25406	-0.500857	-0.521107					0.729629	0.459893
																	7.25431	-4.69819	-4.68518	7.25431	-0.636675	-0.636599							1.11993	0.727846	1.05287	0.76526	0.64994	0.492924			7.25431	-0.500857	-0.521107					0.749309	0.364825
																	7.25455	-4.69834	-4.68533	7.25455	-0.636675	-0.636599							1.4716	1.55368	0.863378	0.4657	0.699771	0.477053			7.25455	-0.500857	-0.521107					0.529512	0.348218
																	7.25479	-4.6985	-4.68549	7.25479	-0.636675	-0.636599							1.10999	0.961604	0.65597	0.571956	0.603392	0.574408			7.25479	-0.500857	-0.521107					0.467091	0.236972
																	7.25503	-4.69865	-4.68564	7.25503	-0.636675	-0.636599							1.43621	1.56971	0.690726	0.442947	0.691483	0.868593			7.25503	-0.500857	-0.521107					0.299081	0.348865
																	7.25527	-4.69881	-4.6858	7.25527	-0.636675	-0.636599							1.06718	1.12685	0.708111	0.483211	0.596957	0.550676			7.25527	-0.500857	-0.521107					0.584258	0.414647
																	7.25551	-4.69896	-4.68595	7.25551	-0.636675	-0.636599							0.917646	0.740618	0.768526	0.286074	0.651005	0.244005			7.25551	-0.500857	-0.521107					0.768251	0.456717
																	7.25575	-4.69911	-4.6861	7.25575	-0.636675	-0.636599							1.28108	0.912341	0.58876	0.475587	0.389795	0.195497			7.25575	-0.500857	-0.521107					0.670536	0.147554
																	7.256	-4.69927	-4.68626	7.256	-0.636675	-0.636599							1.1533	1.12703	0.597793	0.439835	0.320992	0.14305			7.256	-0.500857	-0.521107					0.466793	0.441627
																	7.25624	-4.69942	-4.68641	7.25624	-0.636675	-0.636599							1.17058	0.957433	0.454202	0.364505	0.522872	0.39827			7.25624	-0.500857	-0.521107					0.470305	0.427661
																	7.25648	-4.69957	-4.68656	7.25648	-0.636675	-0.636599							1.30775	1.16621	0.509629	0.371054	0.258903	0.186102			7.25648	-0.500857	-0.521107					0.542477	0.248521
																	7.25672	-4.69973	-4.68672	7.25672	-0.636675	-0.636599							1.513	1.31527	0.645641	0.710928	0.789357	0.951097			7.25672	-0.500857	-0.521107					0.526825	0.411733
																	7.25696	-4.69988	-4.68687	7.25696	-0.636675	-0.636599							1.37096	1.27912	0.60578	0.722491	0.718562	0.993239			7.25696	-0.500857	-0.521107					0.558399	0.438678
																	7.2572	-4.70003	-4.68702	7.2572	-0.636675	-0.636599							1.00718	0.829624	0.652723	0.625329	0.623706	0.399275			7.2572	-0.500857	-0.521107					0.367205	0.377383
																	7.25744	-4.70018	-4.68717	7.25744	-0.636675	-0.636599							1.03706	0.811693	0.570734	0.463255	0.401789	0.354623			7.25744	-0.500857	-0.521107					0.326267	0.446878
																	7.25768	-4.70034	-4.68733	7.25768	-0.636675	-0.636599							1.11751	0.975324	0.57433	0.35298	0.443364	0.314461			7.25768	-0.500857	-0.521107					0.510448	0.331609
																	7.25792	-4.70049	-4.68748	7.25792	-0.636675	-0.636599							1.06705	0.83919	0.913429	0.373128	0.411113	0.404504			7.25792	-0.500857	-0.521107					0.522476	0.528043
																	7.25816	-4.70064	-4.68763	7.25816	-0.636675	-0.636599							1.06794	0.934468	0.802116	0.694694	0.696447	0.578183			7.25816	-0.500857	-0.521107					0.615977	0.229852
																	7.2584	-4.7008	-4.68778	7.2584	-0.636675	-0.636599							1.29291	1.07337	0.599242	0.406832	0.537015	0.456417			7.2584	-0.500857	-0.521107					0.735739	0.330898
																	7.25864	-4.70095	-4.68794	7.25864	-0.636675	-0.636599							1.48341	1.38681	0.768299	0.848503	1.0288	1.13169			7.25864	-0.500857	-0.521107					0.891219	0.506294
																	7.25888	-4.7011	-4.68809	7.25888	-0.636675	-0.636599							1.18063	1.02598	0.669953	0.598017	0.489558	0.490079			7.25888	-0.500857	-0.521107					0.504245	0.331116
																	7.25912	-4.70125	-4.68824	7.25912	-0.636675	-0.636599							0.910112	0.925126	0.820926	0.630091	0.497733	0.386643			7.25912	-0.500857	-0.521107					0.697626	0.442287
																	7.25935	-4.7014	-4.68839	7.25935	-0.636675	-0.636599							0.661706	0.759183	0.694144	0.492399	0.304614	0.235035			7.25935	-0.500857	-0.521107					0.762286	0.347013
																	7.25959	-4.70156	-4.68855	7.25959	-0.636675	-0.636599							0.936179	1.12131	0.92651	0.587918	0.551881	0.406016			7.25959	-0.500857	-0.521107					0.652825	0.45787
																	7.25983	-4.70171	-4.6887	7.25983	-0.636675	-0.636599							1.28225	1.13165	0.952327	0.538576	0.634404	0.482981			7.25983	-0.500857	-0.521107					0.377068	0.201816
																	7.26007	-4.70186	-4.68885	7.26007	-0.636675	-0.636599							0.959094	0.977671	0.916711	0.472112	0.414264	0.272792			7.26007	-0.500857	-0.521107					0.51937	0.341619
																	7.26031	-4.70201	-4.689	7.26031	-0.636675	-0.636599							0.994762	0.891228	0.914766	0.394002	0.567214	0.313518			7.26031	-0.500857	-0.521107					0.598362	0.5057
																	7.26055	-4.70216	-4.68915	7.26055	-0.636675	-0.636599							1.15103	1.0394	1.22739	0.719104	0.677416	0.333876			7.26055	-0.500857	-0.521107					0.528312	0.296166
																	7.26079	-4.70232	-4.68931	7.26079	-0.636675	-0.636599							1.11608	1.21358	0.827476	0.286659	0.933817	0.180478			7.26079	-0.500857	-0.521107					0.612716	0.280615
																	7.26102	-4.70247	-4.68946	7.26102	-0.636675	-0.636599							1.23958	1.41651	0.819125	0.342543	0.498345	0.309296			7.26102	-0.500857	-0.521107					0.445768	0.464802
																	7.26126	-4.70262	-4.68961	7.26126	-0.636675	-0.636599							1.08066	1.02047	0.5841	0.460741	0.541078	0.341067			7.26126	-0.500857	-0.521107					0.560587	0.409986
																	7.2615	-4.70277	-4.68976	7.2615	-0.636675	-0.636599							1.27827	1.20807	0.923838	0.495755	0.818965	0.598435			7.2615	-0.500857	-0.521107					0.900183	0.245025
																	7.26174	-4.70292	-4.68991	7.26174	-0.636675	-0.636599							1.39107	1.28135	1.00255	0.467674	0.506703	0.365891			7.26174	-0.500857	-0.521107					0.241183	0.235701
																	7.26198	-4.70307	-4.69006	7.26198	-0.636675	-0.636599							1.13263	1.14015	0.697549	0.390678	0.464614	0.402033			7.26198	-0.500857	-0.521107					0.541382	0.426818
																	7.26221	-4.70322	-4.69021	7.26221	-0.636675	-0.636599							0.99157	0.81739	0.983958	0.606244	0.58476	0.461412			7.26221	-0.500857	-0.521107					0.54227	0.484579
																	7.26245	-4.70338	-4.69037	7.26245	-0.636675	-0.636599							0.783441	0.949603	0.773567	0.508764	0.374269	0.34407			7.26245	-0.500857	-0.521107					0.501752	0.202165
																	7.26269	-4.70353	-4.69052	7.26269	-0.636675	-0.636599							0.899202	0.922773	0.631111	0.441363	0.47167	0.313369			7.26269	-0.500857	-0.521107					0.616502	0.332813
																	7.26293	-4.70368	-4.69067	7.26293	-0.636675	-0.636599							1.04533	0.979154	0.749459	0.495155	0.434576	0.310986			7.26293	-0.500857	-0.521107					0.538316	0.501966
																	7.26316	-4.70383	-4.69082	7.26316	-0.636675	-0.636599							1.12623	0.937107	0.732146	0.44383	0.537428	0.198386			7.26316	-0.500857	-0.521107					0.592163	0.47622
																	7.2634	-4.70398	-4.69097	7.2634	-0.636675	-0.636599							1.13665	1.1187	1.24591	0.704498	0.731537	0.468264			7.2634	-0.500857	-0.521107					0.682075	0.387955
																	7.26364	-4.70413	-4.69112	7.26364	-0.636232	-0.63531							0.91733	1.00102	0.791056	0.327311	0.451722	0.230197			7.26364	-0.500752	-0.520397					0.562436	0.449788
																	7.26387	-4.70428	-4.69127	7.26387	-0.63579	-0.634021							0.970541	0.998608	0.79399	0.312211	0.421602	0.14662			7.26387	-0.500647	-0.519687					0.387261	0.37533
																	7.26411	-4.70443	-4.69142	7.26411	-0.63579	-0.634021							1.14758	1.07527	0.739819	0.533267	0.535389	0.441452			7.26411	-0.500647	-0.519687					0.43654	0.254827
																	7.26435	-4.70458	-4.69157	7.26435	-0.63579	-0.634021							1.08788	0.972951	0.856571	0.458565	0.503638	0.354511			7.26435	-0.500647	-0.519687					0.525593	0.297471
																	7.26458	-4.70473	-4.69172	7.26458	-0.63579	-0.634021							1.0259	0.989211	0.705251	0.276062	0.431347	0.316163			7.26458	-0.500647	-0.519687					0.522111	0.706082
																	7.26482	-4.70488	-4.69187	7.26482	-0.63579	-0.634021							1.04692	0.980782	0.78049	0.377038	0.353049	0.370911			7.26482	-0.500647	-0.519687					0.454831	0.453663
																	7.26505	-4.70503	-4.69202	7.26505	-0.63579	-0.634021							1.27111	1.40449	0.644672	0.367381	0.454485	0.358757			7.26505	-0.500647	-0.519687					0.593685	0.412008
																	7.26529	-4.70518	-4.69217	7.26529	-0.63579	-0.634021							0.988769	0.827835	0.430524	0.358449	0.368754	0.39216			7.26529	-0.500647	-0.519687					0.516818	0.378239
																	7.26553	-4.70533	-4.69232	7.26553	-0.63579	-0.634021							1.46093	1.16276	0.634165	0.437395	0.486946	0.500921			7.26553	-0.500647	-0.519687					0.550152	0.437727
																	7.26576	-4.70548	-4.69247	7.26576	-0.63579	-0.634021							1.08992	1.06379	0.59082	0.38488	0.621505	0.470162			7.26576	-0.500647	-0.519687					0.609081	0.409343
																	7.266	-4.70563	-4.69262	7.266	-0.63579	-0.634021							1.02737	1.06406	0.592346	0.441525	0.649553	0.443242			7.266	-0.500647	-0.519687					0.484465	0.295215
																	7.26623	-4.70578	-4.69277	7.26623	-0.63579	-0.634021							1.17186	1.26098	0.373568	0.12762	0.404912	0.144933			7.26623	-0.500647	-0.519687					0.829079	0.58806
																	7.26647	-4.70593	-4.69291	7.26647	-0.63579	-0.634021							1.1962	1.03523	0.509972	0.421608	0.327637	0.406359			7.26647	-0.500647	-0.519687					0.585025	0.21842
																	7.2667	-4.70608	-4.69306	7.2667	-0.63579	-0.634021							1.25858	1.22764	0.417755	0.448504	0.531503	0.460809			7.2667	-0.500647	-0.519687					0.589739	0.231623
																	7.26694	-4.70623	-4.69321	7.26694	-0.63579	-0.634021							1.27577	1.08829	0.655539	0.294171	0.370666	0.281098			7.26694	-0.500647	-0.519687					0.769404	0.234625
																	7.26717	-4.70638	-4.69336	7.26717	-0.63579	-0.634021							0.931844	0.968797	0.691652	0.348981	0.544217	0.62778			7.26717	-0.500647	-0.519687					0.669025	0.669734
																	7.26741	-4.70653	-4.69351	7.26741	-0.63579	-0.634021							1.40246	1.34368	0.636181	0.452451	0.696589	0.680015			7.26741	-0.500647	-0.519687					0.572515	0.867336
																	7.26764	-4.70668	-4.69366	7.26764	-0.63579	-0.634021							1.41065	1.44449	0.681418	0.577577	0.411465	0.301892			7.26764	-0.500647	-0.519687					0.219894	0.170619
																	7.26788	-4.70683	-4.69381	7.26788	-0.63579	-0.634021							1.08294	1.02649	0.62754	0.429466	0.385611	0.499941			7.26788	-0.500647	-0.519687					0.454878	0.289468
																	7.26811	-4.70697	-4.69396	7.26811	-0.63579	-0.634021							1.02286	1.23193	0.61825	0.40681	0.381031	0.507706			7.26811	-0.500647	-0.519687					0.640905	0.479463
																	7.26834	-4.70712	-4.6941	7.26834	-0.63579	-0.634021							1.18114	1.19912	0.690847	0.497789	0.52309	0.348041			7.26834	-0.500647	-0.519687					0.727753	0.669974
																	7.26858	-4.70727	-4.69425	7.26858	-0.63579	-0.634021							1.26148	1.41412	0.568951	0.324785	0.409935	0.390133			7.26858	-0.500647	-0.519687					0.706227	0.451468
																	7.26881	-4.70742	-4.6944	7.26881	-0.63579	-0.634021							1.3359	1.27173	0.65335	0.439478	0.520668	0.366416			7.26881	-0.500647	-0.519687					0.532715	0.232089
																	7.26905	-4.70757	-4.69455	7.26905	-0.63579	-0.634021							1.25655	1.22718	0.721128	0.498419	0.295998	0.28412			7.26905	-0.500647	-0.519687					0.488902	0.309103
																	7.26928	-4.70772	-4.6947	7.26928	-0.63579	-0.634021							1.57496	1.5498	0.499891	0.411386	0.582344	0.37189			7.26928	-0.500647	-0.519687					0.471765	0.37529
																	7.26951	-4.70787	-4.69485	7.26951	-0.63579	-0.634021							1.60543	1.46664	0.565424	0.259111	0.394889	0.467712			7.26951	-0.500647	-0.519687					0.816358	0.614462
																	7.26975	-4.70802	-4.69499	7.26975	-0.63579	-0.634021							1.42472	1.03488	0.559142	0.432344	0.6488	0.439353			7.26975	-0.500647	-0.519687					0.649123	0.579913
																	7.26998	-4.70816	-4.69514	7.26998	-0.63579	-0.634021							1.55949	1.55888	0.649361	0.476141	0.490531	0.487507			7.26998	-0.500647	-0.519687					0.550729	0.224737
																	7.27021	-4.70831	-4.69529	7.27021	-0.63579	-0.634021							1.27084	1.34455	0.584829	0.335334	0.385123	0.315708			7.27021	-0.500647	-0.519687					0.613744	0.595757
																	7.27045	-4.70846	-4.69544	7.27045	-0.63579	-0.634021							1.34582	1.26466	0.597022	0	0.373415	0.336642			7.27045	-0.500647	-0.519687					0.731727	0.508519
																	7.27068	-4.70861	-4.69558	7.27068	-0.63579	-0.634021							1.19101	1.00133	0.711774	0.454063	0.598251	0.336583			7.27068	-0.500647	-0.519687					0.689679	0.552084
																	7.27091	-4.70876	-4.69573	7.27091	-0.63579	-0.634021							1.27715	1.05056	0.501458	0.341728	0.723863	0.269466			7.27091	-0.500647	-0.519687					0.288593	0.159159
																	7.27114	-4.7089	-4.69588	7.27114	-0.63579	-0.634021							1.27933	1.09887	0.714795	0.506066	0.445206	0.30409			7.27114	-0.500647	-0.519687					0.835047	0.366453
																	7.27138	-4.70905	-4.69603	7.27138	-0.63579	-0.634021							1.22369	1.10106	0.961147	0.343741	0.544315	0.174583			7.27138	-0.500647	-0.519687					0.605054	0.407195
																	7.27161	-4.7092	-4.69617	7.27161	-0.63579	-0.634021							1.2668	1.32971	0.938448	0.495307	0.491577	0.376115			7.27161	-0.500647	-0.519687					0.53589	0.374929
																	7.27184	-4.70935	-4.69632	7.27184	-0.63579	-0.634021							1.56607	1.41977	0.982838	0.500984	0.621264	0.622695			7.27184	-0.500647	-0.519687					0.693491	0.537925
																	7.27207	-4.70949	-4.69647	7.27207	-0.63579	-0.634021							1.14739	1.11426	0.799492	0.606992	0.588769	0.339266			7.27207	-0.500647	-0.519687					0.567112	0.37687
																	7.27231	-4.70964	-4.69662	7.27231	-0.63579	-0.634021							1.2679	1.13437	0.707269	0.397975	0.519011	0.365187			7.27231	-0.500647	-0.519687					0.600512	0.0994739
																	7.27254	-4.70979	-4.69676	7.27254	-0.63579	-0.634021							1.53885	1.3492	0.710986	0.609767	0.755672	0.883654			7.27254	-0.500647	-0.519687					0.400909	0.633894
																	7.27277	-4.70994	-4.69691	7.27277	-0.63579	-0.634021							1.6181	1.47686	0.656505	0.318519	0.209171	0.510301			7.27277	-0.500647	-0.519687					0.609974	0.413117
																	7.273	-4.71008	-4.69706	7.273	-0.63579	-0.634021							1.48051	1.46983	0.603784	0.65761	0.568096	0.425819			7.273	-0.500647	-0.519687					0.537829	0.503065
																	7.27323	-4.71023	-4.6972	7.27323	-0.63579	-0.634021							1.14132	1.05077	0.562313	0.241957	0.523114	0.489452			7.27323	-0.500647	-0.519687					0.400203	0.209981
																	7.27346	-4.71038	-4.69735	7.27346	-0.63579	-0.634021							1.29229	1.31513	0.379052	0.322282	0.524219	0.43953			7.27346	-0.500647	-0.519687					0.527294	0.44042
																	7.2737	-4.71053	-4.6975	7.2737	-0.635232	-0.632741							0.999512	1.12797	0.474369	0.160752	0.236252	0.41806			7.2737	-0.500519	-0.519012					0.694975	0.223566
																	7.27393	-4.71067	-4.69764	7.27393	-0.634674	-0.631461							1.09907	0.996504	0.257094	0.237104	0.321529	0.237087			7.27393	-0.500391	-0.518337					0.773611	0.59849
																	7.27416	-4.71082	-4.69779	7.27416	-0.634674	-0.631461							1.20129	1.25358	0.437737	0.439233	0.582278	0.629102			7.27416	-0.500391	-0.518337					0.621919	0.35758
																	7.27439	-4.71097	-4.69794	7.27439	-0.634674	-0.631461							1.17676	1.1121	0.588092	0.235197	0.299306	0.37991			7.27439	-0.500391	-0.518337					0.746869	0.172783
																	7.27462	-4.71111	-4.69808	7.27462	-0.634674	-0.631461							1.13053	1.0647	0.628005	0.371531	0.393925	0.675564			7.27462	-0.500391	-0.518337					0.54677	0.508586
																	7.27485	-4.71126	-4.69823	7.27485	-0.634674	-0.631461							1.15978	1.09579	0.687202	0.334732	0.270241	0.502826			7.27485	-0.500391	-0.518337					0.665017	0.0601474
																	7.27508	-4.71141	-4.69837	7.27508	-0.634674	-0.631461							0.995325	0.895516	0.643095	0.594665	0.749042	0.325901			7.27508	-0.500391	-0.518337					0.509731	0.081586
																	7.27531	-4.71155	-4.69852	7.27531	-0.634674	-0.631461							1.08246	0.84222	0.439022	0.262782	0.521731	0.410307			7.27531	-0.500391	-0.518337					0.385479	0.181128
																	7.27554	-4.7117	-4.69866	7.27554	-0.634674	-0.631461							0.982849	1.03724	0.775114	0.542334	0.347228	0.430967			7.27554	-0.500391	-0.518337					0.75948	0.0661445
																	7.27577	-4.71184	-4.69881	7.27577	-0.634674	-0.631461							1.17633	1.24717	0.74859	0.534354	0.40801	0.331181			7.27577	-0.500391	-0.518337					0.562572	0.28477
																	7.276	-4.71199	-4.69895	7.276	-0.634674	-0.631461							1.16536	0.902935	0.627759	0.452069	0.445665	0.441734			7.276	-0.500391	-0.518337					0.907151	0.298457
																	7.27623	-4.71214	-4.6991	7.27623	-0.634674	-0.631461							1.32643	0.975668	0.4957	0.296682	0.414655	0.444863			7.27623	-0.500391	-0.518337					0.772658	0.621782
																	7.27646	-4.71228	-4.69924	7.27646	-0.634674	-0.631461							1.36151	1.27613	0.471069	0.443504	0.557032	0.360383			7.27646	-0.500391	-0.518337					0.846141	0.58997
																	7.27669	-4.71243	-4.69939	7.27669	-0.634674	-0.631461							1.21081	1.34741	0.485373	0.277387	0.477061	0.397825			7.27669	-0.500391	-0.518337					0.74679	0.431541
																	7.27692	-4.71257	-4.69953	7.27692	-0.634674	-0.631461							1.097	0.966688	0.475248	0.427434	0.468173	0.509454			7.27692	-0.500391	-0.518337					0.773948	0.512084
																	7.27715	-4.71272	-4.69968	7.27715	-0.634674	-0.631461							1.08697	1.19294	0.617308	0.307624	0.552281	0.548213			7.27715	-0.500391	-0.518337					0.719796	0.57007
[truncated: 13,061 more rows]

## Sheet: Fig 2
Fig. 2e	dRAD21, when dH3K9Ac in [, -0.25]	dRAD21, when dH3K9Ac in [-0.25, 0]	dRAD21, when dH3K9Ac in [0, 0.25]	dRAD21, when dH3K9Ac in [-0.25, 0.5]	dRAD21, when dH3K9Ac in [-0.5, 0.75]	dRAD21, when dH3K9Ac in [0.75,]				Fig 2g	Loop order	del-Ac
[truncated: 8,334 more rows]

[truncated: 13 more sheets: Fig 3, Fig 4, Supplementary Fig 1, Supplementary Fig 2, Supplementary Fig3, Supplementary Fig 4, Supplementary Fig5, Supplementary Fig 6, Supplementary Fig 7, Supplementary Fig8, Supplementary Fig9, Supplementary Fig10, Supplementary Fig11]
